# Supplementary material for: Pressure stabilizes ferrous iron in bridgmanite under hydrous deep lower mantle conditions
Source: Nat Commun. 2024 May 21;15:4333. doi: 10.1038/s41467-024-48665-8 (PMC11109188; doi:10.1038/s41467-024-48665-8)
Supplement: Supplementary file 4 — Source Data [file 41467_2024_48665_MOESM4_ESM.xlsx]

## Sheet: Figure 3
Figure 3
Fe2O3		FeCO3		Fs15		390-93		188-96		390-106
Energy Loss	Intensity	Energy Loss	Intensity	Energy Loss	Intensity	Energy Loss	Intensity	Energy Loss	Intensity	Energy Loss	Intensity
700.15	-3627.82	700.15	209896	700.15	419457	700.15	597560	700.15	824971	700.15	1.04556e+06
700.2	559.083	700.2	211099	700.2	423353	700.2	602128	700.2	827175	700.2	1.04766e+06
700.25	-1230.19	700.25	211614	700.25	422189	700.25	611325	700.25	827840	700.25	1.01496e+06
700.3	-602.673	700.3	211751	700.3	417280	700.3	613911	700.3	822156	700.3	1.02444e+06
700.35	-1504.2	700.35	211645	700.35	415837	700.35	609072	700.35	829491	700.35	1.03173e+06
700.4	-1474.14	700.4	211521	700.4	420272	700.4	608034	700.4	822434	700.4	1.02842e+06
700.45	-2096.35	700.45	209990	700.45	423563	700.45	617188	700.45	819037	700.45	1.0203e+06
700.5	-3068.87	700.5	210703	700.5	420453	700.5	621852	700.5	831203	700.5	1.03346e+06
700.55	-1422.74	700.55	210881	700.55	416451	700.55	617445	700.55	829309	700.55	1.03829e+06
700.6	-3850.16	700.6	210384	700.6	421740	700.6	607181	700.6	841794	700.6	1.03254e+06
700.65	-3636.78	700.65	209982	700.65	422110	700.65	612083	700.65	829880	700.65	1.02436e+06
700.7	44.467	700.7	210745	700.7	418665	700.7	610670	700.7	830601	700.7	1.03839e+06
700.75	-1279.94	700.75	210364	700.75	418946	700.75	598971	700.75	830017	700.75	1.02949e+06
700.8	-1698.24	700.8	210040	700.8	418106	700.8	598692	700.8	843415	700.8	1.02013e+06
700.85	-1696.22	700.85	209070	700.85	419772	700.85	605801	700.85	842424	700.85	1.0242e+06
700.9	-1618.46	700.9	209714	700.9	422035	700.9	617356	700.9	836354	700.9	1.03196e+06
700.95	-206.104	700.95	210315	700.95	420926	700.95	621747	700.95	831303	700.95	1.02225e+06
701	1812.64	701	210402	701	418620	701	629916	701	831543	701	1.02509e+06
701.05	3010.35	701.05	210540	701.05	418437	701.05	618512	701.05	825929	701.05	1.02356e+06
701.1	730.918	701.1	211433	701.1	424235	701.1	608683	701.1	828994	701.1	1.0337e+06
701.15	-185.983	701.15	209916	701.15	419402	701.15	603664	701.15	840037	701.15	1.01832e+06
701.2	-2074.09	701.2	208988	701.2	418050	701.2	597982	701.2	833271	701.2	1.01926e+06
701.25	-34.8127	701.25	207876	701.25	420475	701.25	602856	701.25	832115	701.25	1.03344e+06
701.3	1742.1	701.3	208265	701.3	417583	701.3	609593	701.3	830001	701.3	1.04265e+06
701.35	1737.9	701.35	209432	701.35	419938	701.35	602877	701.35	828472	701.35	1.01727e+06
701.4	-155.528	701.4	210091	701.4	423231	701.4	602024	701.4	828571	701.4	1.01997e+06
701.45	-1927.2	701.45	210955	701.45	422649	701.45	600294	701.45	831087	701.45	1.03605e+06
701.5	-298.195	701.5	210941	701.5	417376	701.5	602863	701.5	839311	701.5	1.02361e+06
701.55	-623.008	701.55	210130	701.55	416755	701.55	603476	701.55	828755	701.55	1.01934e+06
701.6	1438.16	701.6	210470	701.6	420588	701.6	607756	701.6	836065	701.6	1.04503e+06
701.65	-2496.99	701.65	210154	701.65	425994	701.65	610118	701.65	828941	701.65	1.04321e+06
701.7	-4686.12	701.7	210816	701.7	421312	701.7	617559	701.7	822822	701.7	1.02184e+06
701.75	-4044.77	701.75	211257	701.75	415038	701.75	619190	701.75	828105	701.75	1.02147e+06
701.8	-67.1625	701.8	211007	701.8	413971	701.8	618902	701.8	832256	701.8	1.0415e+06
701.85	-48.4989	701.85	211766	701.85	422584	701.85	607177	701.85	826418	701.85	1.04876e+06
701.9	1750.77	701.9	211227	701.9	423789	701.9	591260	701.9	835350	701.9	1.03095e+06
701.95	55.8735	701.95	211794	701.95	421507	701.95	589043	701.95	837930	701.95	1.01977e+06
702	-408.351	702	212122	702	418266	702	591620	702	843845	702	1.03544e+06
702.05	757.774	702.05	211861	702.05	416934	702.05	601757	702.05	839233	702.05	1.03107e+06
702.1	-409.186	702.1	210473	702.1	419177	702.1	606684	702.1	828309	702.1	1.01607e+06
702.15	97.215	702.15	210560	702.15	425251	702.15	609202	702.15	833877	702.15	1.0324e+06
702.2	-2191.01	702.2	209391	702.2	421128	702.2	613198	702.2	832915	702.2	1.03891e+06
702.25	998.305	702.25	209070	702.25	417385	702.25	608422	702.25	838772	702.25	1.02172e+06
702.3	-19.686	702.3	209234	702.3	419594	702.3	603374	702.3	831576	702.3	1.01518e+06
702.35	4109.84	702.35	210484	702.35	420211	702.35	602415	702.35	828522	702.35	1.03503e+06
702.4	1620.88	702.4	212325	702.4	417993	702.4	607144	702.4	830749	702.4	1.03509e+06
702.45	2892.55	702.45	212143	702.45	420428	702.45	614416	702.45	823240	702.45	1.01852e+06
702.5	3068.91	702.5	211463	702.5	423623	702.5	614292	702.5	815190	702.5	1.01471e+06
702.55	732.897	702.55	211899	702.55	418419	702.55	622714	702.55	818728	702.55	1.03247e+06
702.6	1543.15	702.6	210304	702.6	417707	702.6	621605	702.6	826683	702.6	1.03474e+06
702.65	381.84	702.65	210986	702.65	420707	702.65	622324	702.65	830256	702.65	1.02656e+06
702.7	407.43	702.7	210178	702.7	417544	702.7	613554	702.7	833648	702.7	1.03304e+06
702.75	2795.79	702.75	210317	702.75	420780	702.75	608089	702.75	830488	702.75	1.04335e+06
702.8	4919.05	702.8	209979	702.8	422586	702.8	607374	702.8	838570	702.8	1.03087e+06
702.85	4659.67	702.85	210143	702.85	421524	702.85	602526	702.85	837543	702.85	1.02369e+06
702.9	2259.03	702.9	210915	702.9	416544	702.9	603796	702.9	832462	702.9	1.03007e+06
702.95	5278.43	702.95	212378	702.95	423810	702.95	603671	702.95	832357	702.95	1.04066e+06
703	2312.39	703	211620	703	422581	703	597952	703	819425	703	1.02491e+06
703.05	3785.23	703.05	211211	703.05	417801	703.05	599512	703.05	836682	703.05	1.02766e+06
703.1	3383.67	703.1	210437	703.1	418332	703.1	598463	703.1	823626	703.1	1.03518e+06
703.15	2415.38	703.15	211604	703.15	417736	703.15	601751	703.15	831611	703.15	1.03815e+06
703.2	1907.97	703.2	212038	703.2	421754	703.2	597226	703.2	825607	703.2	1.02186e+06
703.25	320.87	703.25	212055	703.25	420844	703.25	597220	703.25	821786	703.25	1.03774e+06
703.3	1499.66	703.3	211641	703.3	419452	703.3	597622	703.3	823862	703.3	1.04643e+06
703.35	697.281	703.35	211833	703.35	420609	703.35	605357	703.35	830932	703.35	1.04079e+06
703.4	622.712	703.4	210687	703.4	416115	703.4	614095	703.4	818725	703.4	1.02229e+06
703.45	-1208.16	703.45	212463	703.45	420403	703.45	614664	703.45	823212	703.45	1.03068e+06
703.5	-1961.55	703.5	212655	703.5	423732	703.5	608261	703.5	819035	703.5	1.04066e+06
703.55	47.1169	703.55	212684	703.55	419353	703.55	607257	703.55	822662	703.55	1.02828e+06
703.6	2045.74	703.6	211118	703.6	417483	703.6	614805	703.6	830706	703.6	1.0235e+06
703.65	640.081	703.65	209844	703.65	418477	703.65	614860	703.65	823551	703.65	1.04361e+06
703.7	2004.94	703.7	210699	703.7	423364	703.7	613820	703.7	827847	703.7	1.0382e+06
703.75	-1337.23	703.75	212842	703.75	420877	703.75	603377	703.75	824616	703.75	1.02775e+06
703.8	546.08	703.8	213270	703.8	420603	703.8	605606	703.8	830460	703.8	1.02556e+06
703.85	-516.973	703.85	214187	703.85	421120	703.85	615724	703.85	841558	703.85	1.03883e+06
703.9	-2875.07	703.9	213980	703.9	416182	703.9	608777	703.9	840731	703.9	1.02462e+06
703.95	-2310.3	703.95	213364	703.95	420345	703.95	599920	703.95	840643	703.95	1.0165e+06
704	-3230.72	704	213305	704	422577	704	609465	704	829292	704	1.0211e+06
704.05	-1749.87	704.05	212774	704.05	421157	704.05	608491	704.05	828050	704.05	1.04196e+06
704.1	-757.595	704.1	213022	704.1	422607	704.1	614980	704.1	835340	704.1	1.03224e+06
704.15	268.609	704.15	213734	704.15	423243	704.15	610789	704.15	829864	704.15	1.02411e+06
704.2	1333.82	704.2	213032	704.2	428433	704.2	605839	704.2	819953	704.2	1.03133e+06
704.25	1645.31	704.25	212593	704.25	431404	704.25	604136	704.25	828938	704.25	1.03511e+06
704.3	242.545	704.3	211442	704.3	424370	704.3	607057	704.3	817329	704.3	1.02226e+06
704.35	-1001.09	704.35	212008	704.35	424739	704.35	610891	704.35	827633	704.35	1.01898e+06
704.4	-222.781	704.4	211644	704.4	421536	704.4	612441	704.4	830450	704.4	1.03244e+06
704.45	2440	704.45	212068	704.45	421213	704.45	614551	704.45	831164	704.45	1.02146e+06
704.5	1981.11	704.5	213247	704.5	425434	704.5	615512	704.5	836447	704.5	1.01905e+06
704.55	955.285	704.55	212385	704.55	436821	704.55	625825	704.55	826967	704.55	1.03029e+06
704.6	-1558.78	704.6	213091	704.6	437331	704.6	635040	704.6	839283	704.6	1.0411e+06
704.65	91.2631	704.65	213542	704.65	434811	704.65	633078	704.65	831836	704.65	1.02869e+06
704.7	-1317.3	704.7	214577	704.7	436092	704.7	625229	704.7	838825	704.7	1.02096e+06
704.75	-2424.13	704.75	215410	704.75	428655	704.75	631809	704.75	843939	704.75	1.03222e+06
704.8	-2177.77	704.8	215417	704.8	427841	704.8	624020	704.8	837958	704.8	1.03973e+06
704.85	-833.549	704.85	215262	704.85	423921	704.85	620480	704.85	834018	704.85	1.0176e+06
704.9	1263.19	704.9	216418	704.9	426897	704.9	620463	704.9	836639	704.9	1.02041e+06
704.95	-413.875	704.95	215950	704.95	423671	704.95	624855	704.95	832410	704.95	1.04162e+06
705	1940.4	705	215934	705	417852	705	627573	705	831515	705	1.03773e+06
705.05	1421.39	705.05	217526	705.05	415696	705.05	621537	705.05	829422	705.05	1.02241e+06
705.1	-862.699	705.1	218429	705.1	420785	705.1	624975	705.1	829950	705.1	1.03426e+06
705.15	-370.279	705.15	219992	705.15	422389	705.15	630308	705.15	842074	705.15	1.03753e+06
705.2	-2094.73	705.2	221838	705.2	426113	705.2	635572	705.2	828567	705.2	1.02979e+06
705.25	1590.99	705.25	222762	705.25	428325	705.25	644270	705.25	833553	705.25	1.02132e+06
705.3	-1026.85	705.3	225038	705.3	427150	705.3	640578	705.3	834914	705.3	1.03758e+06
705.35	229.98	705.35	227110	705.35	435230	705.35	633336	705.35	842988	705.35	1.03542e+06
705.4	4976.9	705.4	228609	705.4	442857	705.4	634356	705.4	843750	705.4	1.02532e+06
705.45	5820.83	705.45	229512	705.45	437188	705.45	644212	705.45	834131	705.45	1.02437e+06
705.5	5785.34	705.5	230219	705.5	445997	705.5	636201	705.5	839912	705.5	1.03956e+06
705.55	3826.35	705.55	231046	705.55	448270	705.55	635604	705.55	835318	705.55	1.03363e+06
705.6	5241.76	705.6	234889	705.6	443856	705.6	637844	705.6	833292	705.6	1.02787e+06
705.65	2755.31	705.65	238391	705.65	444596	705.65	646467	705.65	835019	705.65	1.04355e+06
705.7	4525.91	705.7	241000	705.7	439684	705.7	656522	705.7	843859	705.7	1.05533e+06
705.75	3888.96	705.75	242100	705.75	440385	705.75	663516	705.75	840249	705.75	1.03405e+06
705.8	4208.59	705.8	242645	705.8	444971	705.8	659119	705.8	853948	705.8	1.03437e+06
705.85	4148.42	705.85	244306	705.85	449672	705.85	652212	705.85	841990	705.85	1.03897e+06
705.9	3254.33	705.9	246387	705.9	452859	705.9	660224	705.9	855448	705.9	1.0551e+06
705.95	3292.9	705.95	249771	705.95	446232	705.95	671881	705.95	851046	705.95	1.03899e+06
706	1920.08	706	252792	706	440491	706	668394	706	846483	706	1.05205e+06
706.05	1673.59	706.05	254210	706.05	447214	706.05	665250	706.05	855839	706.05	1.07396e+06
706.1	1357.22	706.1	256768	706.1	454173	706.1	670439	706.1	861108	706.1	1.0709e+06
706.15	356.945	706.15	258439	706.15	456663	706.15	673631	706.15	864546	706.15	1.04513e+06
706.2	4150.87	706.2	262943	706.2	460621	706.2	666626	706.2	854617	706.2	1.05573e+06
706.25	5025.99	706.25	265891	706.25	459863	706.25	659802	706.25	844644	706.25	1.07631e+06
706.3	7711.45	706.3	268606	706.3	463750	706.3	659293	706.3	851713	706.3	1.06512e+06
706.35	5861.85	706.35	271079	706.35	472394	706.35	666274	706.35	856920	706.35	1.04322e+06
706.4	4946.74	706.4	274309	706.4	471771	706.4	677244	706.4	867069	706.4	1.06809e+06
706.45	11840.5	706.45	277349	706.45	474175	706.45	690411	706.45	861590	706.45	1.074e+06
706.5	8407.33	706.5	279955	706.5	477122	706.5	690774	706.5	859794	706.5	1.06221e+06
706.55	6108.6	706.55	283166	706.55	482610	706.55	691430	706.55	858401	706.55	1.06314e+06
706.6	8044.5	706.6	286466	706.6	488412	706.6	685430	706.6	860575	706.6	1.08102e+06
706.65	9545.95	706.65	290204	706.65	490271	706.65	686506	706.65	856770	706.65	1.08314e+06
706.7	11897.6	706.7	295246	706.7	491663	706.7	693437	706.7	872707	706.7	1.08129e+06
706.75	13350.3	706.75	299192	706.75	493069	706.75	688176	706.75	870823	706.75	1.06884e+06
706.8	9927.95	706.8	304130	706.8	497842	706.8	692520	706.8	888051	706.8	1.09081e+06
706.85	12877.3	706.85	307534	706.85	506528	706.85	697392	706.85	898423	706.85	1.09188e+06
706.9	10486.3	706.9	311959	706.9	509398	706.9	694393	706.9	898925	706.9	1.08782e+06
706.95	13336.8	706.95	316357	706.95	511013	706.95	698218	706.95	893435	706.95	1.1067e+06
707	15590.9	707	321868	707	510007	707	702089	707	897909	707	1.12061e+06
707.05	15146.5	707.05	327180	707.05	515808	707.05	705447	707.05	902857	707.05	1.10753e+06
707.1	19037.5	707.1	332766	707.1	519750	707.1	700616	707.1	903673	707.1	1.10611e+06
707.15	20239.6	707.15	338555	707.15	519159	707.15	703778	707.15	910251	707.15	1.13448e+06
707.2	19212.4	707.2	344610	707.2	522909	707.2	708128	707.2	914648	707.2	1.13582e+06
707.25	21935.1	707.25	350347	707.25	521366	707.25	714054	707.25	913977	707.25	1.12581e+06
707.3	25273.6	707.3	357036	707.3	539718	707.3	724403	707.3	914824	707.3	1.13281e+06
707.35	30425.1	707.35	363330	707.35	550053	707.35	742454	707.35	931508	707.35	1.15816e+06
707.4	33353	707.4	370576	707.4	554847	707.4	748969	707.4	922329	707.4	1.15757e+06
707.45	34957.2	707.45	378336	707.45	561667	707.45	754965	707.45	939752	707.45	1.13882e+06
707.5	41259	707.5	384660	707.5	564061	707.5	754252	707.5	941770	707.5	1.15155e+06
707.55	43833.6	707.55	392026	707.55	573539	707.55	757957	707.55	944291	707.55	1.18244e+06
707.6	45690	707.6	398736	707.6	583153	707.6	764722	707.6	955879	707.6	1.17512e+06
707.65	49934.9	707.65	404110	707.65	583851	707.65	757887	707.65	964335	707.65	1.16867e+06
707.7	53743.7	707.7	408372	707.7	588994	707.7	760443	707.7	974596	707.7	1.18128e+06
707.75	56079.6	707.75	410468	707.75	593301	707.75	762994	707.75	971070	707.75	1.19076e+06
707.8	59472.1	707.8	413303	707.8	598107	707.8	766634	707.8	972092	707.8	1.18094e+06
707.85	62973.5	707.85	416587	707.85	601201	707.85	775826	707.85	984597	707.85	1.19269e+06
707.9	70992.3	707.9	417414	707.9	607425	707.9	783884	707.9	990328	707.9	1.21462e+06
707.95	78836.1	707.95	418207	707.95	612220	707.95	786945	707.95	993474	707.95	1.2214e+06
708	76571.6	708	417090	708	612429	708	791817	708	987629	708	1.20654e+06
708.05	81429.7	708.05	416518	708.05	610870	708.05	802509	708.05	995966	708.05	1.22035e+06
708.1	85037.1	708.1	417450	708.1	612332	708.1	801623	708.1	1.00536e+06	708.1	1.22954e+06
708.15	88529.8	708.15	418386	708.15	615729	708.15	810712	708.15	1.0182e+06	708.15	1.22601e+06
708.2	91402.2	708.2	417750	708.2	615840	708.2	807036	708.2	1.01391e+06	708.2	1.21998e+06
708.25	98223.7	708.25	416509	708.25	614091	708.25	810953	708.25	1.02485e+06	708.25	1.23457e+06
708.3	96935.4	708.3	413456	708.3	614021	708.3	818514	708.3	1.00653e+06	708.3	1.24227e+06
708.35	100719	708.35	410775	708.35	607104	708.35	819837	708.35	1.00745e+06	708.35	1.23035e+06
708.4	102978	708.4	409226	708.4	604377	708.4	808846	708.4	998596	708.4	1.22016e+06
708.45	103994	708.45	408628	708.45	597666	708.45	803222	708.45	993500	708.45	1.23351e+06
708.5	103286	708.5	407228	708.5	586357	708.5	803775	708.5	990083	708.5	1.22137e+06
708.55	103290	708.55	402379	708.55	590045	708.55	809035	708.55	989034	708.55	1.20133e+06
708.6	103837	708.6	396885	708.6	592070	708.6	812896	708.6	987170	708.6	1.19623e+06
708.65	104593	708.65	394134	708.65	584278	708.65	806188	708.65	978610	708.65	1.21274e+06
708.7	106741	708.7	390581	708.7	577440	708.7	802058	708.7	974480	708.7	1.19844e+06
708.75	107868	708.75	385725	708.75	574632	708.75	798826	708.75	968344	708.75	1.19329e+06
708.8	109369	708.8	381086	708.8	573817	708.8	800034	708.8	968927	708.8	1.19298e+06
708.85	111556	708.85	375668	708.85	570997	708.85	800565	708.85	960895	708.85	1.19111e+06
708.9	112222	708.9	370395	708.9	564413	708.9	802986	708.9	968658	708.9	1.1617e+06
708.95	115946	708.95	365305	708.95	556426	708.95	798715	708.95	952659	708.95	1.15749e+06
709	121266	709	361016	709	553195	709	793038	709	951320	709	1.17018e+06
709.05	123869	709.05	356798	709.05	545295	709.05	782620	709.05	952352	709.05	1.15863e+06
709.1	127642	709.1	351367	709.1	544977	709.1	782700	709.1	942736	709.1	1.14344e+06
709.15	134701	709.15	346097	709.15	543850	709.15	783249	709.15	940940	709.15	1.138e+06
709.2	142351	709.2	340727	709.2	536519	709.2	787639	709.2	931753	709.2	1.1427e+06
709.25	149597	709.25	337427	709.25	528717	709.25	780900	709.25	929466	709.25	1.12928e+06
709.3	161257	709.3	333484	709.3	523446	709.3	767891	709.3	928617	709.3	1.11619e+06
709.35	163466	709.35	328753	709.35	520154	709.35	770264	709.35	926414	709.35	1.13411e+06
709.4	171613	709.4	324111	709.4	506242	709.4	773548	709.4	921677	709.4	1.139e+06
709.45	176936	709.45	319136	709.45	501388	709.45	768495	709.45	916887	709.45	1.1204e+06
709.5	183470	709.5	316056	709.5	499517	709.5	758590	709.5	909026	709.5	1.10935e+06
709.55	187089	709.55	312018	709.55	503744	709.55	759345	709.55	896790	709.55	1.11412e+06
709.6	194653	709.6	307933	709.6	501385	709.6	750168	709.6	903207	709.6	1.11421e+06
709.65	201628	709.65	306381	709.65	491669	709.65	746108	709.65	913416	709.65	1.10004e+06
709.7	205865	709.7	302863	709.7	487523	709.7	738902	709.7	916929	709.7	1.09848e+06
709.75	207527	709.75	299824	709.75	489216	709.75	733619	709.75	897622	709.75	1.10771e+06
709.8	207326	709.8	297614	709.8	486654	709.8	733692	709.8	904669	709.8	1.10934e+06
709.85	206902	709.85	296736	709.85	481679	709.85	732685	709.85	884730	709.85	1.09213e+06
709.9	205625	709.9	296578	709.9	478205	709.9	743748	709.9	888072	709.9	1.10309e+06
709.95	204915	709.95	296368	709.95	477225	709.95	741977	709.95	891142	709.95	1.10458e+06
710	200685	710	294498	710	476241	710	738866	710	889503	710	1.08888e+06
710.05	201368	710.05	294714	710.05	476852	710.05	732431	710.05	891257	710.05	1.08552e+06
710.1	194955	710.1	294225	710.1	482159	710.1	725725	710.1	905231	710.1	1.10815e+06
710.15	191674	710.15	292661	710.15	482309	710.15	721171	710.15	903867	710.15	1.11476e+06
710.2	190259	710.2	289473	710.2	481660	710.2	720630	710.2	905808	710.2	1.10077e+06
710.25	185134	710.25	288464	710.25	478002	710.25	718793	710.25	904872	710.25	1.09743e+06
710.3	178784	710.3	285340	710.3	476003	710.3	716665	710.3	909700	710.3	1.11717e+06
710.35	171934	710.35	284341	710.35	472308	710.35	707295	710.35	908720	710.35	1.11077e+06
710.4	168854	710.4	282512	710.4	473738	710.4	711577	710.4	903207	710.4	1.08948e+06
710.45	161147	710.45	282063	710.45	479641	710.45	717228	710.45	906624	710.45	1.08998e+06
710.5	153326	710.5	282594	710.5	478727	710.5	728798	710.5	904946	710.5	1.11034e+06
710.55	147886	710.55	281790	710.55	475970	710.55	725135	710.55	899299	710.55	1.09397e+06
710.6	144522	710.6	280497	710.6	475677	710.6	727427	710.6	901953	710.6	1.0779e+06
710.65	139702	710.65	279946	710.65	473287	710.65	714243	710.65	886139	710.65	1.0787e+06
710.7	135906	710.7	277997	710.7	481346	710.7	709454	710.7	891407	710.7	1.0867e+06
710.75	128809	710.75	277629	710.75	482737	710.75	719392	710.75	882580	710.75	1.07672e+06
710.8	127283	710.8	275580	710.8	482273	710.8	718040	710.8	888120	710.8	1.08239e+06
710.85	121728	710.85	274059	710.85	478429	710.85	717649	710.85	885506	710.85	1.09352e+06
710.9	121623	710.9	272288	710.9	474362	710.9	712078	710.9	890197	710.9	1.0849e+06
710.95	114341	710.95	271269	710.95	474600	710.95	702882	710.95	889109	710.95	1.07074e+06
711	111237	711	268031	711	477376	711	700192	711	882257	711	1.07238e+06
711.05	105148	711.05	265043	711.05	476010	711.05	699992	711.05	881779	711.05	1.08736e+06
711.1	103664	711.1	264860	711.1	471889	711.1	697545	711.1	889874	711.1	1.08124e+06
711.15	99956	711.15	263370	711.15	470119	711.15	696842	711.15	886410	711.15	1.06837e+06
711.2	97475.7	711.2	262079	711.2	469545	711.2	693915	711.2	879057	711.2	1.06871e+06
711.25	93931.8	711.25	260383	711.25	463166	711.25	688837	711.25	882737	711.25	1.08461e+06
711.3	91448.9	711.3	259565	711.3	464953	711.3	689492	711.3	876279	711.3	1.07953e+06
711.35	90781	711.35	257774	711.35	456024	711.35	691473	711.35	888984	711.35	1.06724e+06
711.4	84128.2	711.4	256043	711.4	451722	711.4	686218	711.4	877113	711.4	1.09472e+06
711.45	80079.1	711.45	255368	711.45	455315	711.45	673556	711.45	878813	711.45	1.09345e+06
711.5	79182.5	711.5	254345	711.5	456855	711.5	658518	711.5	877779	711.5	1.07512e+06
711.55	77971.1	711.55	251706	711.55	456819	711.55	656996	711.55	867376	711.55	1.06947e+06
711.6	75884.3	711.6	249793	711.6	460229	711.6	651763	711.6	871322	711.6	1.08847e+06
711.65	71236	711.65	247676	711.65	462016	711.65	660752	711.65	874025	711.65	1.07778e+06
711.7	71824.7	711.7	249485	711.7	463043	711.7	649994	711.7	875351	711.7	1.05456e+06
711.75	74105	711.75	249910	711.75	457365	711.75	641375	711.75	870564	711.75	1.05685e+06
711.8	72085.7	711.8	249842	711.8	460316	711.8	643182	711.8	879485	711.8	1.07559e+06
711.85	66188.9	711.85	247794	711.85	464574	711.85	650008	711.85	875338	711.85	1.06578e+06
711.9	62230.9	711.9	245737	711.9	460519	711.9	653544	711.9	882038	711.9	1.05615e+06
711.95	62374.2	711.95	246262	711.95	456106	711.95	651770	711.95	874281	711.95	1.07489e+06
712	65601.5	712	246394	712	451025	712	650099	712	873848	712	1.07875e+06
712.05	61902.4	712.05	244607	712.05	455728	712.05	645642	712.05	876798	712.05	1.0739e+06
712.1	61338.9	712.1	245333	712.1	454112	712.1	654658	712.1	877080	712.1	1.06781e+06
712.15	58867.4	712.15	244334	712.15	453294	712.15	668980	712.15	877633	712.15	1.07184e+06
712.2	60678.4	712.2	243683	712.2	460016	712.2	680228	712.2	861265	712.2	1.06655e+06
712.25	57606.8	712.25	241525	712.25	457042	712.25	673358	712.25	870387	712.25	1.05212e+06
712.3	54247.3	712.3	241224	712.3	457519	712.3	669314	712.3	857229	712.3	1.05019e+06
712.35	54773.1	712.35	239670	712.35	454056	712.35	667820	712.35	864589	712.35	1.06574e+06
712.4	53140.7	712.4	238849	712.4	454595	712.4	665372	712.4	862601	712.4	1.06444e+06
712.45	49629.2	712.45	237496	712.45	455686	712.45	661328	712.45	862182	712.45	1.0589e+06
712.5	54576	712.5	237599	712.5	448984	712.5	660814	712.5	867584	712.5	1.06224e+06
712.55	51335.8	712.55	236810	712.55	449735	712.55	648872	712.55	873272	712.55	1.07612e+06
712.6	50568	712.6	234723	712.6	450568	712.6	645078	712.6	860960	712.6	1.06071e+06
712.65	50612	712.65	234598	712.65	447322	712.65	648505	712.65	858428	712.65	1.05334e+06
712.7	50604.2	712.7	235922	712.7	446332	712.7	652985	712.7	857061	712.7	1.05959e+06
712.75	47410.7	712.75	235513	712.75	445648	712.75	649241	712.75	856270	712.75	1.07121e+06
712.8	47850.1	712.8	235316	712.8	445450	712.8	647111	712.8	857749	712.8	1.06729e+06
712.85	45606	712.85	233352	712.85	443929	712.85	642117	712.85	847659	712.85	1.05479e+06
712.9	49865.9	712.9	233384	712.9	444083	712.9	649064	712.9	853739	712.9	1.05503e+06
712.95	49645.8	712.95	234095	712.95	435876	712.95	647650	712.95	847358	712.95	1.05538e+06
713	45710.6	713	233048	713	429311	713	643233	713	843245	713	1.05124e+06
713.05	45151.4	713.05	232719	713.05	432735	713.05	641066	713.05	856611	713.05	1.06209e+06
713.1	42382.7	713.1	231876	713.1	428201	713.1	632790	713.1	853006	713.1	1.0611e+06
713.15	41214.9	713.15	231209	713.15	435756	713.15	633387	713.15	855209	713.15	1.0519e+06
713.2	43128	713.2	230470	713.2	436476	713.2	634717	713.2	849706	713.2	1.04039e+06
713.25	42982.9	713.25	229599	713.25	431149	713.25	633516	713.25	856606	713.25	1.05209e+06
713.3	40436.4	713.3	230410	713.3	433837	713.3	632171	713.3	849813	713.3	1.04655e+06
713.35	43466.9	713.35	230398	713.35	434035	713.35	638519	713.35	852444	713.35	1.0397e+06
713.4	42755.9	713.4	230111	713.4	436350	713.4	647225	713.4	859541	713.4	1.04413e+06
713.45	41631.1	713.45	227597	713.45	436813	713.45	650401	713.45	864457	713.45	1.0646e+06
713.5	39284.5	713.5	226503	713.5	434349	713.5	650345	713.5	846099	713.5	1.05982e+06
713.55	41432.8	713.55	226774	713.55	431827	713.55	649042	713.55	847051	713.55	1.05371e+06
713.6	39196.8	713.6	226785	713.6	430622	713.6	646005	713.6	853687	713.6	1.05391e+06
713.65	39248.5	713.65	228349	713.65	432086	713.65	645372	713.65	854487	713.65	1.07335e+06
713.7	37637.4	713.7	229197	713.7	433081	713.7	647789	713.7	859679	713.7	1.05352e+06
713.75	39381.4	713.75	228471	713.75	437859	713.75	657488	713.75	849893	713.75	1.03582e+06
713.8	37583.4	713.8	226177	713.8	439515	713.8	656070	713.8	857720	713.8	1.05504e+06
713.85	35245	713.85	225026	713.85	438254	713.85	655112	713.85	842682	713.85	1.06643e+06
713.9	36005.4	713.9	226275	713.9	435982	713.9	652998	713.9	848298	713.9	1.04566e+06
713.95	35299	713.95	227033	713.95	431624	713.95	656601	713.95	851794	713.95	1.04661e+06
714	35602.4	714	225720	714	434348	714	656062	714	851976	714	1.05372e+06
714.05	34510.7	714.05	225383	714.05	435761	714.05	653093	714.05	860861	714.05	1.06027e+06
714.1	34033.1	714.1	224924	714.1	431337	714.1	650889	714.1	862906	714.1	1.04505e+06
714.15	34962.1	714.15	225471	714.15	428302	714.15	646737	714.15	850345	714.15	1.0473e+06
714.2	33660.7	714.2	225611	714.2	425863	714.2	641253	714.2	848490	714.2	1.05515e+06
714.25	33780.2	714.25	225918	714.25	416617	714.25	643052	714.25	842247	714.25	1.05768e+06
714.3	33988.6	714.3	224095	714.3	424353	714.3	642687	714.3	840672	714.3	1.05682e+06
714.35	33499.3	714.35	224051	714.35	430386	714.35	639002	714.35	853782	714.35	1.06078e+06
714.4	33987.8	714.4	224653	714.4	431514	714.4	634122	714.4	841412	714.4	1.05875e+06
714.45	31479.6	714.45	226495	714.45	429243	714.45	633329	714.45	848259	714.45	1.05655e+06
714.5	28642.8	714.5	227244	714.5	431782	714.5	633840	714.5	849383	714.5	1.04921e+06
714.55	26172.4	714.55	226104	714.55	435055	714.55	636885	714.55	846487	714.55	1.06458e+06
714.6	27388.3	714.6	226382	714.6	431944	714.6	642885	714.6	856132	714.6	1.06567e+06
714.65	28740.5	714.65	226125	714.65	428366	714.65	640361	714.65	855274	714.65	1.04607e+06
714.7	27640.7	714.7	225267	714.7	430194	714.7	637486	714.7	863007	714.7	1.06255e+06
714.75	25880.9	714.75	225144	714.75	431429	714.75	638312	714.75	861046	714.75	1.07317e+06
714.8	27065	714.8	224823	714.8	431408	714.8	634187	714.8	862113	714.8	1.0651e+06
714.85	28972.1	714.85	224298	714.85	434178	714.85	631967	714.85	855582	714.85	1.04184e+06
714.9	28317.4	714.9	223971	714.9	428417	714.9	636836	714.9	855799	714.9	1.05558e+06
714.95	25516.4	714.95	224369	714.95	427130	714.95	638446	714.95	857599	714.95	1.07166e+06
715	28491.7	715	224905	715	430551	715	644358	715	855911	715	1.0607e+06
715.05	26567.2	715.05	224618	715.05	433407	715.05	637080	715.05	849729	715.05	1.04063e+06
715.1	26560.7	715.1	223179	715.1	432468	715.1	635289	715.1	858699	715.1	1.0544e+06
715.15	27508.4	715.15	223374	715.15	429361	715.15	637784	715.15	852901	715.15	1.06213e+06
715.2	27855.6	715.2	223332	715.2	430644	715.2	643106	715.2	841468	715.2	1.04712e+06
715.25	28041.1	715.25	223623	715.25	426978	715.25	633443	715.25	850994	715.25	1.04707e+06
715.3	28893.3	715.3	224895	715.3	422974	715.3	634272	715.3	849310	715.3	1.06507e+06
715.35	25740.3	715.35	225357	715.35	425502	715.35	641733	715.35	866468	715.35	1.06737e+06
715.4	24057.8	715.4	225661	715.4	426464	715.4	638976	715.4	862591	715.4	1.05985e+06
715.45	24569.5	715.45	224279	715.45	430296	715.45	639618	715.45	854180	715.45	1.06002e+06
715.5	25417.7	715.5	224216	715.5	434485	715.5	638033	715.5	849477	715.5	1.07888e+06
715.55	26521	715.55	224541	715.55	432879	715.55	630165	715.55	847556	715.55	1.05172e+06
715.6	28333.1	715.6	224213	715.6	427111	715.6	624667	715.6	856239	715.6	1.04448e+06
715.65	28699.8	715.65	224385	715.65	423502	715.65	633665	715.65	855833	715.65	1.05381e+06
715.7	25847.7	715.7	225203	715.7	431439	715.7	627650	715.7	853859	715.7	1.0614e+06
715.75	28455.2	715.75	225432	715.75	431604	715.75	630112	715.75	863389	715.75	1.05173e+06
715.8	26146.1	715.8	225476	715.8	432801	715.8	632832	715.8	867893	715.8	1.04746e+06
715.85	27742.8	715.85	225645	715.85	435312	715.85	640062	715.85	856278	715.85	1.05394e+06
715.9	25098.1	715.9	226214	715.9	433719	715.9	648593	715.9	865476	715.9	1.05707e+06
715.95	26372.2	715.95	226292	715.95	436176	715.95	638592	715.95	854946	715.95	1.04191e+06
716	27639.7	716	226354	716	429530	716	638539	716	858339	716	1.058e+06
716.05	26987.2	716.05	225857	716.05	428617	716.05	643843	716.05	861578	716.05	1.08068e+06
716.1	25891.6	716.1	226684	716.1	428517	716.1	638337	716.1	859662	716.1	1.06555e+06
716.15	24842.9	716.15	227439	716.15	424052	716.15	640162	716.15	862779	716.15	1.04664e+06
716.2	21505.9	716.2	227211	716.2	421533	716.2	645471	716.2	859980	716.2	1.0606e+06
716.25	21898.9	716.25	226206	716.25	421777	716.25	651097	716.25	863005	716.25	1.05147e+06
716.3	25971.3	716.3	224577	716.3	422668	716.3	640955	716.3	851401	716.3	1.04848e+06
716.35	27390.2	716.35	224890	716.35	425222	716.35	633472	716.35	857654	716.35	1.03981e+06
716.4	22669.6	716.4	224535	716.4	425282	716.4	630770	716.4	857976	716.4	1.05516e+06
716.45	23395.2	716.45	225115	716.45	431932	716.45	638851	716.45	857477	716.45	1.05836e+06
716.5	26042	716.5	225439	716.5	430534	716.5	645011	716.5	855077	716.5	1.04437e+06
716.55	22833.3	716.55	224069	716.55	424331	716.55	656325	716.55	861496	716.55	1.05051e+06
716.6	23035	716.6	224562	716.6	421324	716.6	652620	716.6	854074	716.6	1.06251e+06
716.65	22442.1	716.65	225261	716.65	422966	716.65	650551	716.65	859205	716.65	1.06209e+06
716.7	21060	716.7	226305	716.7	427297	716.7	641340	716.7	856487	716.7	1.05178e+06
716.75	18502	716.75	227047	716.75	422625	716.75	639390	716.75	854657	716.75	1.05934e+06
716.8	22432.5	716.8	224899	716.8	416166	716.8	635020	716.8	858794	716.8	1.06984e+06
716.85	23199.3	716.85	223787	716.85	421434	716.85	635748	716.85	857271	716.85	1.05028e+06
716.9	22004.2	716.9	223345	716.9	424496	716.9	638580	716.9	864970	716.9	1.04342e+06
716.95	20364.6	716.95	223882	716.95	427908	716.95	640294	716.95	858374	716.95	1.05819e+06
717	18748.1	717	225649	717	431277	717	640114	717	854757	717	1.0589e+06
717.05	18181	717.05	227171	717.05	430713	717.05	635744	717.05	858409	717.05	1.04991e+06
717.1	19548.9	717.1	226546	717.1	426092	717.1	634160	717.1	855044	717.1	1.05371e+06
717.15	22763.7	717.15	225674	717.15	424394	717.15	638842	717.15	859262	717.15	1.0608e+06
717.2	23811.5	717.2	225089	717.2	426001	717.2	652318	717.2	859408	717.2	1.05953e+06
717.25	20230.9	717.25	225452	717.25	420330	717.25	652495	717.25	860737	717.25	1.0497e+06
717.3	19720.5	717.3	226514	717.3	418597	717.3	644701	717.3	856013	717.3	1.05335e+06
717.35	19434.6	717.35	227699	717.35	421525	717.35	642814	717.35	865969	717.35	1.07012e+06
717.4	18783.8	717.4	227457	717.4	423319	717.4	647121	717.4	862230	717.4	1.04924e+06
717.45	22195.3	717.45	227499	717.45	431394	717.45	654401	717.45	871934	717.45	1.0397e+06
717.5	21418.1	717.5	226970	717.5	428921	717.5	645925	717.5	868040	717.5	1.05566e+06
717.55	22475.2	717.55	226948	717.55	428216	717.55	647927	717.55	862582	717.55	1.0688e+06
717.6	19796.4	717.6	227844	717.6	421305	717.6	657863	717.6	852109	717.6	1.04901e+06
717.65	20195.4	717.65	229022	717.65	419007	717.65	658497	717.65	857321	717.65	1.05065e+06
717.7	21010.6	717.7	229735	717.7	420858	717.7	652263	717.7	864008	717.7	1.06403e+06
717.75	19289.7	717.75	229120	717.75	417909	717.75	656831	717.75	851083	717.75	1.05948e+06
717.8	20092.6	717.8	228946	717.8	421353	717.8	654622	717.8	855802	717.8	1.05436e+06
717.85	17764.5	717.85	229177	717.85	423985	717.85	649638	717.85	857177	717.85	1.06838e+06
717.9	16920.9	717.9	229123	717.9	419677	717.9	647112	717.9	857579	717.9	1.07924e+06
717.95	18252.1	717.95	229649	717.95	424379	717.95	648081	717.95	858147	717.95	1.07605e+06
718	16472.1	718	228700	718	424112	718	643327	718	852592	718	1.06743e+06
718.05	17894.2	718.05	228832	718.05	426825	718.05	647180	718.05	856396	718.05	1.07213e+06
718.1	17457.1	718.1	228946	718.1	426836	718.1	638886	718.1	859759	718.1	1.06475e+06
718.15	17732.8	718.15	227660	718.15	420786	718.15	642000	718.15	856775	718.15	1.05412e+06
718.2	16946.4	718.2	228273	718.2	420450	718.2	645416	718.2	858758	718.2	1.04208e+06
718.25	21863	718.25	228315	718.25	419020	718.25	643063	718.25	867276	718.25	1.06374e+06
718.3	24571.7	718.3	229150	718.3	425362	718.3	642242	718.3	858061	718.3	1.06543e+06
718.35	20788.7	718.35	231076	718.35	431808	718.35	641131	718.35	852578	718.35	1.05944e+06
718.4	21837.3	718.4	233443	718.4	430915	718.4	647103	718.4	844418	718.4	1.06931e+06
718.45	22468.8	718.45	234877	718.45	432994	718.45	651399	718.45	847485	718.45	1.08311e+06
718.5	21115.4	718.5	234785	718.5	436175	718.5	646600	718.5	843171	718.5	1.0741e+06
718.55	18960.8	718.55	234946	718.55	429298	718.55	649016	718.55	842376	718.55	1.05717e+06
718.6	15217.1	718.6	236749	718.6	431401	718.6	647893	718.6	850691	718.6	1.05771e+06
718.65	16721.4	718.65	238627	718.65	431175	718.65	652890	718.65	845152	718.65	1.07849e+06
718.7	16682.9	718.7	239825	718.7	430143	718.7	653821	718.7	849659	718.7	1.07069e+06
718.75	17503.4	718.75	240693	718.75	429252	718.75	653147	718.75	847273	718.75	1.06804e+06
718.8	18978.8	718.8	241913	718.8	436097	718.8	656323	718.8	848690	718.8	1.07903e+06
718.85	20690.9	718.85	242824	718.85	441857	718.85	660906	718.85	847458	718.85	1.07524e+06
718.9	21132.6	718.9	244028	718.9	447088	718.9	654111	718.9	861528	718.9	1.06601e+06
718.95	21433	718.95	245223	718.95	441800	718.95	658177	718.95	862893	718.95	1.07978e+06
719	19629.2	719	245403	719	441807	719	662215	719	868194	719	1.08843e+06
719.05	19956.9	719.05	245024	719.05	440404	719.05	662966	719.05	862269	719.05	1.08424e+06
719.1	18114.1	719.1	245638	719.1	443695	719.1	655456	719.1	867773	719.1	1.05937e+06
719.15	19426	719.15	247394	719.15	441951	719.15	640873	719.15	863201	719.15	1.07133e+06
719.2	16803.7	719.2	247746	719.2	440902	719.2	642808	719.2	867676	719.2	1.08183e+06
719.25	19941.4	719.25	248152	719.25	438346	719.25	644063	719.25	875689	719.25	1.06715e+06
719.3	16764.5	719.3	248964	719.3	441634	719.3	643762	719.3	861502	719.3	1.05917e+06
719.35	16710.5	719.35	249230	719.35	441396	719.35	647844	719.35	868571	719.35	1.08508e+06
719.4	17901.5	719.4	251840	719.4	442438	719.4	664511	719.4	869998	719.4	1.09219e+06
719.45	17366.8	719.45	253156	719.45	438324	719.45	670992	719.45	876532	719.45	1.07382e+06
719.5	21004.2	719.5	253545	719.5	435252	719.5	668942	719.5	875937	719.5	1.07858e+06
719.55	18742	719.55	255158	719.55	436411	719.55	676740	719.55	875246	719.55	1.09188e+06
719.6	19272.7	719.6	256729	719.6	437581	719.6	669774	719.6	880638	719.6	1.09372e+06
719.65	17939.4	719.65	259102	719.65	436918	719.65	660476	719.65	885586	719.65	1.08069e+06
719.7	20788.6	719.7	259650	719.7	442169	719.7	669858	719.7	871932	719.7	1.07745e+06
719.75	22769	719.75	259632	719.75	455207	719.75	678274	719.75	869834	719.75	1.08131e+06
719.8	26627.1	719.8	261458	719.8	449907	719.8	681833	719.8	874748	719.8	1.07976e+06
719.85	24221.9	719.85	262910	719.85	445616	719.85	687284	719.85	866892	719.85	1.07894e+06
719.9	27326.2	719.9	265004	719.9	440404	719.9	681714	719.9	876526	719.9	1.09568e+06
719.95	26094.9	719.95	266299	719.95	445199	719.95	680051	719.95	869018	719.95	1.0985e+06
720	28681.2	720	266606	720	447811	720	684968	720	882954	720	1.09775e+06
720.05	24233	720.05	266908	720.05	451153	720.05	677724	720.05	880946	720.05	1.09476e+06
720.1	24825.4	720.1	267210	720.1	450039	720.1	682751	720.1	878682	720.1	1.10127e+06
720.15	26442.1	720.15	269012	720.15	457772	720.15	684835	720.15	883397	720.15	1.09907e+06
720.2	25874.5	720.2	269812	720.2	460912	720.2	687960	720.2	877542	720.2	1.08872e+06
720.25	26782	720.25	271131	720.25	458814	720.25	684621	720.25	876479	720.25	1.08128e+06
720.3	27571	720.3	272080	720.3	457852	720.3	676652	720.3	870646	720.3	1.103e+06
720.35	29868.2	720.35	273848	720.35	454759	720.35	668068	720.35	876371	720.35	1.09579e+06
720.4	29346.2	720.4	275089	720.4	453936	720.4	677734	720.4	880782	720.4	1.08826e+06
720.45	30420.7	720.45	275132	720.45	453025	720.45	697269	720.45	891627	720.45	1.0982e+06
720.5	33171.3	720.5	275164	720.5	458350	720.5	700083	720.5	886609	720.5	1.11229e+06
720.55	33072.2	720.55	274449	720.55	456258	720.55	691679	720.55	900601	720.55	1.09989e+06
720.6	36464.2	720.6	274974	720.6	460996	720.6	690698	720.6	897260	720.6	1.09525e+06
720.65	36013.1	720.65	275538	720.65	460540	720.65	682078	720.65	901767	720.65	1.10283e+06
720.7	35399.8	720.7	275629	720.7	465493	720.7	675723	720.7	896981	720.7	1.10391e+06
720.75	34403.1	720.75	276092	720.75	470180	720.75	674383	720.75	890211	720.75	1.09451e+06
720.8	35159.1	720.8	274318	720.8	468776	720.8	669142	720.8	887560	720.8	1.10184e+06
720.85	39023.3	720.85	274561	720.85	464162	720.85	668040	720.85	875038	720.85	1.11276e+06
720.9	37102.4	720.9	274862	720.9	469358	720.9	664426	720.9	883415	720.9	1.12083e+06
720.95	40712.9	720.95	276776	720.95	466065	720.95	665562	720.95	891389	720.95	1.10173e+06
721	42458	721	277948	721	465300	721	674596	721	880173	721	1.1106e+06
721.05	43475.7	721.05	277047	721.05	461656	721.05	682611	721.05	872955	721.05	1.1056e+06
721.1	42617.8	721.1	275951	721.1	464513	721.1	685379	721.1	883313	721.1	1.09853e+06
721.15	44605	721.15	273647	721.15	466609	721.15	676554	721.15	891068	721.15	1.0906e+06
721.2	46005	721.2	271611	721.2	466978	721.2	671538	721.2	893361	721.2	1.10759e+06
721.25	47354	721.25	272338	721.25	464382	721.25	675554	721.25	889708	721.25	1.10477e+06
721.3	46041.8	721.3	271718	721.3	461165	721.3	684424	721.3	886474	721.3	1.10536e+06
721.35	48029.6	721.35	271271	721.35	462988	721.35	680077	721.35	892818	721.35	1.10265e+06
721.4	45724.3	721.4	269451	721.4	461692	721.4	680278	721.4	880024	721.4	1.10421e+06
721.45	45142.1	721.45	269011	721.45	458396	721.45	677916	721.45	894271	721.45	1.09886e+06
721.5	51370	721.5	268613	721.5	455296	721.5	683736	721.5	881859	721.5	1.08761e+06
721.55	46596.4	721.55	267183	721.55	450172	721.55	683526	721.55	886870	721.55	1.0897e+06
721.6	43410.6	721.6	266380	721.6	451691	721.6	682188	721.6	898274	721.6	1.10878e+06
721.65	41420.6	721.65	265203	721.65	451726	721.65	689274	721.65	891144	721.65	1.10944e+06
721.7	43813.5	721.7	263503	721.7	454196	721.7	681670	721.7	889941	721.7	1.10672e+06
721.75	44660.7	721.75	262321	721.75	454599	721.75	679094	721.75	886697	721.75	1.11106e+06
721.8	46268.8	721.8	262670	721.8	452926	721.8	675404	721.8	886060	721.8	1.12073e+06
721.85	46996.2	721.85	260884	721.85	453758	721.85	679852	721.85	880248	721.85	1.09892e+06
721.9	43228.2	721.9	259309	721.9	453063	721.9	684095	721.9	890646	721.9	1.09722e+06
721.95	44138.9	721.95	258158	721.95	454641	721.95	689920	721.95	883281	721.95	1.10454e+06
722	45384.1	722	257423	722	448065	722	693910	722	880937	722	1.09759e+06
722.05	46057.1	722.05	257160	722.05	449259	722.05	692030	722.05	871188	722.05	1.08494e+06
722.1	42733.6	722.1	257181	722.1	451765	722.1	689511	722.1	883287	722.1	1.08717e+06
722.15	44933.3	722.15	257141	722.15	453586	722.15	690165	722.15	877875	722.15	1.09993e+06
722.2	46676.5	722.2	257630	722.2	450722	722.2	692295	722.2	884155	722.2	1.08826e+06
722.25	46159.5	722.25	255353	722.25	455196	722.25	693620	722.25	889099	722.25	1.08332e+06
722.3	47585.2	722.3	255382	722.3	457239	722.3	693745	722.3	873552	722.3	1.09981e+06
722.35	46124.1	722.35	254999	722.35	452199	722.35	679345	722.35	873920	722.35	1.10782e+06
722.4	47148.5	722.4	254553	722.4	447560	722.4	677910	722.4	873738	722.4	1.08652e+06
722.45	48471.6	722.45	254986	722.45	448530	722.45	685934	722.45	870747	722.45	1.07756e+06
722.5	47551.4	722.5	255839	722.5	449484	722.5	668876	722.5	872055	722.5	1.08667e+06
722.55	50441	722.55	254781	722.55	448244	722.55	668975	722.55	873756	722.55	1.08418e+06
722.6	49230.4	722.6	254521	722.6	438224	722.6	676979	722.6	885225	722.6	1.0748e+06
722.65	51783.7	722.65	253717	722.65	442306	722.65	686574	722.65	885534	722.65	1.07836e+06
722.7	51573.3	722.7	254319	722.7	441187	722.7	694181	722.7	871472	722.7	1.09354e+06
722.75	51647.6	722.75	253830	722.75	434993	722.75	692632	722.75	870876	722.75	1.08627e+06
722.8	51078.6	722.8	252970	722.8	436987	722.8	683955	722.8	879873	722.8	1.06036e+06
722.85	51424.6	722.85	252945	722.85	435377	722.85	674527	722.85	878588	722.85	1.07362e+06
722.9	54432	722.9	253938	722.9	435097	722.9	674128	722.9	894725	722.9	1.08352e+06
722.95	49342.8	722.95	253450	722.95	436249	722.95	669360	722.95	881561	722.95	1.08004e+06
723	48420.5	723	254593	723	431841	723	668320	723	887008	723	1.07433e+06
723.05	49181.3	723.05	254977	723.05	432260	723.05	663243	723.05	867800	723.05	1.09463e+06
723.1	47346.8	723.1	255348	723.1	432076	723.1	663884	723.1	865430	723.1	1.09091e+06
723.15	47726.5	723.15	255102	723.15	431044	723.15	657843	723.15	879712	723.15	1.07759e+06
723.2	51521.5	723.2	255113	723.2	428592	723.2	663121	723.2	879705	723.2	1.07546e+06
723.25	49245.3	723.25	254286	723.25	431200	723.25	666382	723.25	882048	723.25	1.08654e+06
723.3	49865.4	723.3	253149	723.3	432459	723.3	661543	723.3	890867	723.3	1.08448e+06
723.35	48471.1	723.35	252865	723.35	432663	723.35	660926	723.35	889794	723.35	1.07309e+06
723.4	51877.7	723.4	252321	723.4	433936	723.4	668214	723.4	887559	723.4	1.07921e+06
723.45	48648.2	723.45	252109	723.45	431749	723.45	667364	723.45	882415	723.45	1.08721e+06
723.5	47239.9	723.5	251920	723.5	427539	723.5	659442	723.5	877217	723.5	1.07519e+06
723.55	46726	723.55	251339	723.55	426416	723.55	658718	723.55	879857	723.55	1.07171e+06
723.6	46305.5	723.6	252572	723.6	425246	723.6	670272	723.6	876025	723.6	1.08338e+06
723.65	44025.2	723.65	253550	723.65	427926	723.65	669762	723.65	885944	723.65	1.08816e+06
723.7	44961.3	723.7	254837	723.7	426037	723.7	666985	723.7	888740	723.7	1.06698e+06
723.75	43642.8	723.75	254829	723.75	427051	723.75	658280	723.75	873320	723.75	1.05364e+06
723.8	43696.6	723.8	252651	723.8	433764	723.8	664962	723.8	878210	723.8	1.0708e+06
723.85	43703.9	723.85	251667	723.85	429607	723.85	665412	723.85	868872	723.85	1.07869e+06
723.9	42601.3	723.9	250445	723.9	432741	723.9	658642	723.9	876875	723.9	1.06441e+06
723.95	44221.3	723.95	249831	723.95	426254	723.95	656967	723.95	874233	723.95	1.07034e+06
724	41807.9	724	247888	724	420540	724	656460	724	877769	724	1.08359e+06
724.05	42166.7	724.05	248814	724.05	424983	724.05	653001	724.05	879915	724.05	1.0789e+06
724.1	43423	724.1	248659	724.1	429629	724.1	653522	724.1	880808	724.1	1.07074e+06
724.15	41686.2	724.15	249764	724.15	431795	724.15	666142	724.15	883890	724.15	1.07946e+06
724.2	39113.6	724.2	249598	724.2	429825	724.2	662709	724.2	890380	724.2	1.09035e+06
724.25	38370.4	724.25	248510	724.25	431078	724.25	663069	724.25	876434	724.25	1.07872e+06
724.3	37058.3	724.3	247426	724.3	430528	724.3	659668	724.3	872478	724.3	1.07385e+06
724.35	35431.6	724.35	246041	724.35	425037	724.35	655544	724.35	874426	724.35	1.08571e+06
724.4	37818.6	724.4	246000	724.4	421906	724.4	660865	724.4	874744	724.4	1.07699e+06
724.45	36818.8	724.45	245866	724.45	419839	724.45	655527	724.45	884582	724.45	1.06176e+06
724.5	36355.9	724.5	245238	724.5	421142	724.5	654225	724.5	871136	724.5	1.06718e+06
724.55	32452	724.55	245877	724.55	422222	724.55	655311	724.55	881431	724.55	1.07717e+06
724.6	32877.4	724.6	244599	724.6	425878	724.6	656924	724.6	879517	724.6	1.06923e+06
724.65	31023.5	724.65	244530	724.65	426894	724.65	669276	724.65	879801	724.65	1.06334e+06
724.7	30760.8	724.7	244417	724.7	422727	724.7	671116	724.7	869286	724.7	1.07258e+06
724.75	31717.6	724.75	243866	724.75	422309	724.75	678523	724.75	857773	724.75	1.0809e+06
724.8	33313.2	724.8	243669	724.8	424558	724.8	684717	724.8	864209	724.8	1.06568e+06
724.85	32463	724.85	243331	724.85	419079	724.85	682153	724.85	872389	724.85	1.04627e+06
724.9	33619.5	724.9	244031	724.9	423114	724.9	669965	724.9	876194	724.9	1.07012e+06
724.95	30467.2	724.95	245876	724.95	421846	724.95	661534	724.95	868760	724.95	1.07087e+06
725	28566.9	725	245732	725	422660	725	655116	725	853655	725	1.05815e+06
725.05	28729	725.05	246151	725.05	424113	725.05	649052	725.05	844961	725.05	1.06033e+06
725.1	28341.7	725.1	245603	725.1	424347	725.1	651850	725.1	855952	725.1	1.08568e+06
725.15	30676.3	725.15	245107	725.15	422386	725.15	651901	725.15	853105	725.15	1.07732e+06
725.2	28984	725.2	245107	725.2	425741	725.2	652107	725.2	852587	725.2	1.06446e+06
725.25	27647.1	725.25	245319	725.25	426006	725.25	655752	725.25	861040	725.25	1.07744e+06
725.3	29970.5	725.3	245631	725.3	429856	725.3	652034	725.3	856174	725.3	1.09261e+06
725.35	28436.7	725.35	244311	725.35	424861	725.35	661995	725.35	870349	725.35	1.08039e+06
725.4	28124.7	725.4	242888	725.4	421773	725.4	664705	725.4	857799	725.4	1.06967e+06
725.45	25571.9	725.45	241064	725.45	424253	725.45	656426	725.45	863261	725.45	1.07965e+06
725.5	22734.9	725.5	241231	725.5	424171	725.5	659021	725.5	863059	725.5	1.08281e+06
725.55	22852.3	725.55	242245	725.55	419488	725.55	659607	725.55	867652	725.55	1.06564e+06
725.6	25489.1	725.6	242618	725.6	420184	725.6	660666	725.6	866343	725.6	1.05386e+06
725.65	26038.2	725.65	242921	725.65	424244	725.65	662975	725.65	862328	725.65	1.06372e+06
725.7	27988	725.7	241880	725.7	427911	725.7	664281	725.7	867464	725.7	1.07967e+06
725.75	26519.5	725.75	241632	725.75	422289	725.75	665658	725.75	874938	725.75	1.0579e+06
725.8	26302.9	725.8	240973	725.8	425875	725.8	671918	725.8	873994	725.8	1.06854e+06
725.85	24173.6	725.85	240457	725.85	427498	725.85	666513	725.85	873029	725.85	1.07955e+06
725.9	24150	725.9	241255	725.9	422714	725.9	658684	725.9	869617	725.9	1.07616e+06
725.95	25933.2	725.95	240858	725.95	422205	725.95	651881	725.95	849511	725.95	1.05865e+06
726	27511.7	726	242157	726	418797	726	655494	726	856348	726	1.07828e+06
726.05	24807.8	726.05	241833	726.05	424194	726.05	665276	726.05	843769	726.05	1.0846e+06
726.1	24327.1	726.1	241589	726.1	423379	726.1	665750	726.1	857965	726.1	1.07206e+06
726.15	22176.8	726.15	241578	726.15	425956	726.15	668037	726.15	865814	726.15	1.07616e+06
726.2	24315.5	726.2	240486	726.2	424512	726.2	674965	726.2	861538	726.2	1.09572e+06
726.25	22603.3	726.25	241504	726.25	426581	726.25	666979	726.25	864766	726.25	1.08327e+06
726.3	26891	726.3	242032	726.3	423392	726.3	662061	726.3	856608	726.3	1.06609e+06
726.35	25910.2	726.35	241783	726.35	425250	726.35	670344	726.35	856586	726.35	1.076e+06
726.4	24598	726.4	241106	726.4	427872	726.4	675831	726.4	856288	726.4	1.09916e+06
726.45	26059.1	726.45	241774	726.45	426477	726.45	675980	726.45	863119	726.45	1.0822e+06
726.5	25670.9	726.5	243083	726.5	420217	726.5	671814	726.5	864874	726.5	1.07173e+06
726.55	22406.9	726.55	244121	726.55	415750	726.55	666772	726.55	868074	726.55	1.08066e+06
726.6	22215.5	726.6	244927	726.6	421609	726.6	670610	726.6	861852	726.6	1.08867e+06
726.65	21280.3	726.65	244318	726.65	429092	726.65	665763	726.65	869259	726.65	1.06523e+06
726.7	22570.7	726.7	243142	726.7	424050	726.7	655903	726.7	869763	726.7	1.06537e+06
726.75	22908.4	726.75	242177	726.75	419877	726.75	654898	726.75	867045	726.75	1.07279e+06
726.8	18480.7	726.8	241978	726.8	416602	726.8	652000	726.8	867981	726.8	1.06998e+06
726.85	20839	726.85	243868	726.85	420611	726.85	658160	726.85	855724	726.85	1.06101e+06
726.9	23348.6	726.9	244284	726.9	415988	726.9	653382	726.9	867286	726.9	1.06766e+06
726.95	21956.5	726.95	243898	726.95	417896	726.95	648853	726.95	855220	726.95	1.08682e+06
727	21459.4	727	244683	727	418324	727	657700	727	854033	727	1.08997e+06
727.05	20167.5	727.05	243680	727.05	421033	727.05	664784	727.05	852254	727.05	1.07089e+06
727.1	14442.4	727.1	242857	727.1	419926	727.1	663961	727.1	858354	727.1	1.07878e+06
727.15	17113.6	727.15	243699	727.15	421077	727.15	663645	727.15	867136	727.15	1.09014e+06
727.2	23072.5	727.2	243414	727.2	423055	727.2	667551	727.2	867984	727.2	1.07047e+06
727.25	21256.4	727.25	243434	727.25	421446	727.25	664855	727.25	861564	727.25	1.06566e+06
727.3	18755.9	727.3	242005	727.3	423461	727.3	667765	727.3	873804	727.3	1.08429e+06
727.35	20677.4	727.35	241990	727.35	423170	727.35	664965	727.35	871108	727.35	1.0876e+06
727.4	18687.1	727.4	240936	727.4	423525	727.4	655196	727.4	869661	727.4	1.06999e+06
727.45	20063.2	727.45	239655	727.45	424415	727.45	652998	727.45	873533	727.45	1.06655e+06
727.5	19386.2	727.5	239508	727.5	423452	727.5	667345	727.5	870451	727.5	1.09171e+06
727.55	23141.7	727.55	240537	727.55	423590	727.55	673143	727.55	874583	727.55	1.09656e+06
727.6	20342.5	727.6	241493	727.6	418074	727.6	672519	727.6	860447	727.6	1.07342e+06
727.65	20819.8	727.65	240426	727.65	421958	727.65	669106	727.65	869744	727.65	1.07694e+06
727.7	20370.2	727.7	240608	727.7	420693	727.7	655465	727.7	876532	727.7	1.08133e+06
727.75	20025	727.75	241515	727.75	416770	727.75	650597	727.75	863557	727.75	1.06724e+06
727.8	22560.2	727.8	241663	727.8	421761	727.8	657071	727.8	877507	727.8	1.06485e+06
727.85	18682.5	727.85	242058	727.85	422977	727.85	664936	727.85	876370	727.85	1.08341e+06
727.9	19118.2	727.9	241214	727.9	422186	727.9	660963	727.9	876088	727.9	1.08474e+06
727.95	18508.2	727.95	242744	727.95	420789	727.95	660643	727.95	874881	727.95	1.06952e+06
728	19148.7	728	242593	728	421872	728	661418	728	880553	728	1.06699e+06
728.05	19012.4	728.05	242480	728.05	420586	728.05	662294	728.05	865402	728.05	1.08827e+06
728.1	20185.1	728.1	243723	728.1	423297	728.1	673608	728.1	870392	728.1	1.09155e+06
728.15	18939.8	728.15	243920	728.15	428832	728.15	674971	728.15	854369	728.15	1.06849e+06
728.2	17979.4	728.2	244102	728.2	422779	728.2	671013	728.2	862184	728.2	1.08045e+06
728.25	18141.5	728.25	242332	728.25	416847	728.25	665468	728.25	852352	728.25	1.09084e+06
728.3	19208.3	728.3	243204	728.3	417143	728.3	647558	728.3	863555	728.3	1.08102e+06
728.35	16702.7	728.35	244343	728.35	419324	728.35	641251	728.35	867601	728.35	1.07507e+06
728.4	18370.5	728.4	244530	728.4	422653	728.4	651641	728.4	856591	728.4	1.08726e+06
728.45	17012.7	728.45	244666	728.45	427042	728.45	658991	728.45	861416	728.45	1.10144e+06
728.5	17095.2	728.5	243710	728.5	428798	728.5	664397	728.5	853084	728.5	1.07762e+06
728.55	14351.4	728.55	244347	728.55	424273	728.55	677336	728.55	859271	728.55	1.07637e+06
728.6	17293.8	728.6	245515	728.6	425987	728.6	678120	728.6	864439	728.6	1.08728e+06
728.65	17899.3	728.65	246113	728.65	425888	728.65	668755	728.65	854479	728.65	1.08784e+06
728.7	19377.5	728.7	247053	728.7	423726	728.7	669987	728.7	851568	728.7	1.07061e+06
728.75	19932	728.75	245746	728.75	420499	728.75	671100	728.75	853614	728.75	1.07951e+06
728.8	21836.6	728.8	245551	728.8	420502	728.8	668135	728.8	850366	728.8	1.09235e+06
728.85	19568.8	728.85	244938	728.85	417060	728.85	660708	728.85	865914	728.85	1.08032e+06
728.9	19362.6	728.9	245487	728.9	416163	728.9	660424	728.9	869004	728.9	1.06981e+06
728.95	18201.9	728.95	245213	728.95	420674	728.95	661598	728.95	869507	728.95	1.08433e+06
729	22504.7	729	245217	729	424156	729	657367	729	870122	729	1.10379e+06
729.05	20657.5	729.05	243954	729.05	426372	729.05	659499	729.05	844794	729.05	1.08084e+06
729.1	22420	729.1	243999	729.1	426426	729.1	666645	729.1	858521	729.1	1.06127e+06
729.15	22264.4	729.15	244239	729.15	425773	729.15	671226	729.15	861351	729.15	1.07608e+06
729.2	21182.8	729.2	244749	729.2	428456	729.2	668185	729.2	866184	729.2	1.08771e+06
729.25	19931	729.25	244164	729.25	428145	729.25	670670	729.25	873072	729.25	1.07217e+06
729.3	19443	729.3	245485	729.3	428381	729.3	669359	729.3	862796	729.3	1.07267e+06
729.35	21940.3	729.35	245071	729.35	425631	729.35	665177	729.35	870491	729.35	1.09542e+06
729.4	19351.9	729.4	246060	729.4	426917	729.4	674751	729.4	864468	729.4	1.08846e+06
729.45	19424.5	729.45	246237	729.45	422536	729.45	674085	729.45	872487	729.45	1.07545e+06
729.5	19711.9	729.5	246455	729.5	420948	729.5	664062	729.5	864565	729.5	1.0881e+06
729.55	21126.3	729.55	246119	729.55	424924	729.55	674847	729.55	864535	729.55	1.09627e+06
729.6	20966.4	729.6	245790	729.6	425985	729.6	673719	729.6	868922	729.6	1.0818e+06
729.65	22643.5	729.65	247208	729.65	418952	729.65	673519	729.65	872058	729.65	1.07282e+06
729.7	18243.8	729.7	248206	729.7	421652	729.7	672250	729.7	860708	729.7	1.08798e+06
729.75	17944.1	729.75	247638	729.75	419281	729.75	671778	729.75	879504	729.75	1.08412e+06
729.8	19534.9	729.8	247880	729.8	422475	729.8	672950	729.8	880138	729.8	1.07072e+06
729.85	20512.8	729.85	246464	729.85	419634	729.85	676725	729.85	875865	729.85	1.06366e+06
729.9	20426.8	729.9	245159	729.9	418333	729.9	678316	729.9	879350	729.9	1.07771e+06
729.95	19263.1	729.95	243335	729.95	423516	729.95	675960	729.95	873397	729.95	1.07491e+06

## Sheet: Figure 5
Figure 5	A						B
	XRD		py	FeO			XRD		FeO	Nt
	2Theta	Intensity	2Theta	2Theta			2theta	Intensity	2Theta	2Theta
	6.00807	1.43243	13.984	14.689			6.01023	8.75968	14.557	18.596
	6.01853	1.1752	16.161	16.465			6.02058	8.26747	16.571	19.578
	6.02899	0.94982	18.084	18.541			6.03094	8.25148	18.6	25.441
	6.03945	0.72653	19.826	25.241			6.04129	8.34871	25.182
	6.04991	0.63181	22.932	27.394			6.05165	7.94884	27.612
	6.06037	0.66936	24.344	29.327			6.06201	8.00364	29.207
	6.07082	0.75291	26.959	29.626			6.07236	7.56074	29.356
	6.08128	1.00638	28.182				6.08272	7.48689
	6.09174	0.92669	29.358				6.09308	6.76472
	6.1022	0.97826	30.493				6.10343	6.85638
	6.11266	1.06465					6.11379	6.77575
	6.12312	1.21835					6.12414	6.96392
	6.13358	1.33391					6.1345	7.09427
	6.14404	1.40776					6.14486	7.72837
	6.1545	1.60481					6.15521	8.16289
	6.16496	1.65704					6.16557	8.4572
	6.17542	1.74073					6.17593	8.30636
	6.18588	1.61959					6.18628	7.82089
	6.19634	1.45617					6.19664	7.32377
	6.2068	1.47855					6.20699	6.50225
	6.21726	1.44561					6.21735	6.67103
	6.22772	1.24571					6.22771	6.66725
	6.23818	1.00888					6.23806	7.03955
	6.24863	0.93304					6.24842	7.12925
	6.25909	0.87355					6.25877	6.6275
	6.26955	0.81448					6.26913	6.44044
	6.28001	0.85041					6.27949	6.37233
	6.29047	0.92164					6.28984	5.99562
	6.30093	1.15806					6.3002	5.55922
	6.31139	1.30205					6.31056	5.49534
	6.32185	1.18775					6.32091	5.762
	6.33231	1.02574					6.33127	5.79073
	6.34277	0.75205					6.34162	5.45196
	6.35323	0.65376					6.35198	5.12372
	6.36369	0.6626					6.36234	5.24401
	6.37415	0.72993					6.37269	5.85668
	6.38461	0.79822					6.38305	5.61264
	6.39507	0.6415					6.39341	5.35444
	6.40553	0.66779					6.40376	5.47274
	6.41599	0.68277					6.41412	5.79191
	6.42645	0.91512					6.42447	5.67558
	6.4369	0.90382					6.43483	5.54243
	6.44736	0.94878					6.44519	5.18351
	6.45782	0.94949					6.45554	5.03967
	6.46828	0.71744					6.4659	4.15952
	6.47874	0.5942					6.47625	4.19094
	6.4892	0.56006					6.48661	4.3583
	6.49966	0.53564					6.49697	4.60792
	6.51012	0.64574					6.50732	4.75211
	6.52058	0.61814					6.51768	4.72795
	6.53104	0.84127					6.52804	5.13558
	6.5415	0.89623					6.53839	5.69857
	6.55196	1.02467					6.54875	6.40307
	6.56242	0.88288					6.5591	6.74249
	6.57288	0.72938					6.56946	6.71457
	6.58334	0.59237					6.57982	6.60215
	6.5938	0.55986					6.59017	6.58493
	6.60426	0.6896					6.60053	6.00988
	6.61471	0.70192					6.61089	6.10042
	6.62517	1.02469					6.62124	5.14328
	6.63563	1.04301					6.6316	4.75653
	6.64609	1.29961					6.64195	4.20128
	6.65655	1.3844					6.65231	3.79364
	6.66701	1.35564					6.66267	3.65899
	6.67747	1.17142					6.67302	3.25657
	6.68793	0.99457					6.68338	3.29862
	6.69839	0.97955					6.69373	3.26946
	6.70885	1.05231					6.70409	2.74613
	6.71931	1.04789					6.71445	2.54695
	6.72977	1.09404					6.7248	2.6953
	6.74023	0.94354					6.73516	2.44389
	6.75069	0.70653					6.74552	2.7953
	6.76115	0.61198					6.75587	2.83016
	6.77161	0.69867					6.76623	3.02243
	6.78207	0.77101					6.77658	2.69269
	6.79253	0.89877					6.78694	2.56244
	6.80298	0.9574					6.7973	2.25999
	6.81344	1.12121					6.80765	1.68098
	6.8239	1.11648					6.81801	1.27899
	6.83436	1.23888					6.82837	0.5423
	6.84482	1.20538					6.83872	0.0136
	6.85528	0.94569					6.84908	0.71272
	6.86574	0.66311					6.85943	0.2463
	6.8762	0.60538					6.86979	0.7072
	6.88666	0.49547					6.88015	1.13924
	6.89712	0.42603					6.8905	1.25392
	6.90758	0.32939					6.90086	1.19101
	6.91804	0.10023					6.91121	0.30324
	6.9285	0.19676					6.92157	0.28452
	6.93896	0.21648					6.93193	0.5048
	6.94942	0.44943					6.94228	0.45485
	6.95988	0.26189					6.95264	1.49448
	6.97034	0.23425					6.963	1.73288
	6.9808	0.34854					6.97335	2.40387
	6.99125	0.69732					6.98371	2.62977
	7.00171	0.92115					6.99406	2.8405
	7.01217	1.09026					7.00442	3.15281
	7.02263	0.94873					7.01478	2.17882
	7.03309	0.69758					7.02513	1.63726
	7.04355	0.3828					7.03549	1.13995
	7.05401	0.18394					7.04585	0.6085
	7.06447	0.01027					7.0562	1.31505
	7.07493	0.04889					7.06656	1.32588
	7.08539	0.08467					7.07691	1.7908
	7.09585	0.28423					7.08727	1.67183
	7.10631	0.35713					7.09763	0.84138
	7.11677	0.51782					7.10798	0.53779
	7.12723	0.66336					7.11834	-0.23391
	7.13769	0.71466					7.12869	-0.31799
	7.14815	0.91504					7.13905	-0.34386
	7.15861	0.84558					7.14941	-0.00875
	7.16906	0.74148					7.15976	0.53245
	7.17952	0.70547					7.17012	0.55566
	7.18998	0.60444					7.18048	0.30602
	7.20044	0.67122					7.19083	-0.58399
	7.2109	0.80436					7.20119	-1.17429
	7.22136	1.02642					7.21154	-0.97259
	7.23182	1.04069					7.2219	-0.51923
	7.24228	1.07595					7.23226	-0.31979
	7.25274	1.08885					7.24261	0.10316
	7.2632	1.10131					7.25297	0.55915
	7.27366	1.32239					7.26333	0.82848
	7.28412	1.17973					7.27368	0.78549
	7.29458	1.16691					7.28404	1.14676
	7.30504	0.93447					7.29439	1.5249
	7.3155	0.82013					7.30475	1.52278
	7.32596	0.71726					7.31511	1.61599
	7.33642	0.72262					7.32546	1.21478
	7.34688	0.5626					7.33582	1.43939
	7.35733	0.43203					7.34617	1.71091
	7.36779	0.42864					7.35653	1.62915
	7.37825	0.2985					7.36689	1.40616
	7.38871	0.33886					7.37724	1.0942
	7.39917	0.20454					7.3876	0.78946
	7.40963	0.24975					7.39796	0.80703
	7.42009	0.21701					7.40831	0.38781
	7.43055	0.52877					7.41867	0.33981
	7.44101	0.80603					7.42902	0.81891
	7.45147	0.96706					7.43938	0.98785
	7.46193	0.77693					7.44974	1.3055
	7.47239	0.68557					7.46009	0.54774
	7.48285	0.66077					7.47045	0.51336
	7.49331	0.74149					7.4808	-0.05116
	7.50377	0.7834					7.49116	-0.11098
	7.51423	1.12603					7.50152	0.45172
	7.52469	1.18229					7.51187	0.89117
	7.53514	1.10164					7.52223	1.73966
	7.5456	0.85648					7.53259	1.94136
	7.55606	0.76832					7.54294	2.63069
	7.56652	0.66914					7.5533	2.79625
	7.57698	0.54964					7.56365	2.44568
	7.58744	0.64526					7.57401	2.00625
	7.5979	0.79028					7.58437	1.08502
	7.60836	0.98593					7.59472	1.17666
	7.61882	0.75507					7.60508	1.13871
	7.62928	0.65702					7.61544	1.05544
	7.63974	0.30501					7.62579	1.25938
	7.6502	0.17236					7.63615	1.16596
	7.66066	0.24262					7.6465	1.03565
	7.67112	0.22781					7.65686	0.75592
	7.68158	0.37524					7.66722	0.66774
	7.69204	0.51052					7.67757	0.90236
	7.7025	0.75533					7.68793	1.35166
	7.71296	0.9815					7.69828	1.78936
	7.72341	1.06299					7.70864	2.1254
	7.73387	1.16358					7.719	1.7635
	7.74433	1.18174					7.72935	1.97238
	7.75479	1.15347					7.73971	2.51305
	7.76525	0.87281					7.75007	2.96088
	7.77571	0.63953					7.76042	3.075
	7.78617	0.30483					7.77078	2.60618
	7.79663	0.13557					7.78113	2.38016
	7.80709	0.03472					7.79149	2.1175
	7.81755	0.0055					7.80185	1.69355
	7.82801	-0.08688					7.8122	1.95267
	7.83847	0.00934					7.82256	1.75043
	7.84893	0.10375					7.83292	1.95242
	7.85939	0.12505					7.84327	2.40068
	7.86985	0.05797					7.85363	2.23986
	7.88031	0.14906					7.86398	2.411
	7.89077	0.2018					7.87434	2.23007
	7.90122	0.12344					7.8847	2.86908
	7.91168	-0.01111					7.89505	2.94032
	7.92214	-0.01682					7.90541	2.82441
	7.9326	-0.0264					7.91576	3.0666
	7.94306	0.0822					7.92612	3.28645
	7.95352	0.09823					7.93648	3.14083
	7.96398	0.26158					7.94683	3.05944
	7.97444	0.25762					7.95719	2.22949
	7.9849	0.3096					7.96755	2.39599
	7.99536	0.28223					7.9779	1.68181
	8.00582	0.28441					7.98826	1.74071
	8.01628	0.06616					7.99861	1.38241
	8.02674	0.01995					8.00897	0.35229
	8.0372	0.09297					8.01933	0.23546
	8.04766	0.11759					8.02968	-0.68421
	8.05812	0.1408					8.04004	-0.57525
	8.06858	0.49005					8.0504	-0.35506
	8.07904	0.864					8.06075	0.27294
	8.08949	1.049					8.07111	2.01985
	8.09995	0.97702					8.08146	3.15468
	8.11041	0.80342					8.09182	4.18404
	8.12087	0.69264					8.10218	4.36054
	8.13133	0.61476					8.11253	3.84709
	8.14179	0.50173					8.12289	3.7868
	8.15225	0.4386					8.13324	3.31331
	8.16271	0.62386					8.1436	2.99697
	8.17317	0.76835					8.15396	2.4487
	8.18363	0.92849					8.16431	1.64816
	8.19409	0.90406					8.17467	1.85001
	8.20455	0.86669					8.18503	2.01603
	8.21501	0.75075					8.19538	2.3976
	8.22547	0.62845					8.20574	2.59576
	8.23593	0.61512					8.21609	2.67012
	8.24639	0.67831					8.22645	2.72283
	8.25685	0.66325					8.23681	2.1609
	8.26731	0.68607					8.24716	1.96559
	8.27776	0.58006					8.25752	1.16176
	8.28822	0.45738					8.26788	0.70496
	8.29868	0.26449					8.27823	0.60536
	8.30914	0.24035					8.28859	0.4236
	8.3196	0.17068					8.29894	0.54021
	8.33006	0.29382					8.3093	0.99992
	8.34052	0.3813					8.31966	1.26814
	8.35098	0.4726					8.33001	1.49172
	8.36144	0.50292					8.34037	1.15455
	8.3719	0.56314					8.35072	1.52245
	8.38236	0.52252					8.36108	1.53561
	8.39282	0.50259					8.37144	1.80212
	8.40328	0.46932					8.38179	2.35624
	8.41374	0.49315					8.39215	1.77632
	8.4242	0.33922					8.40251	1.39131
	8.43466	0.32753					8.41286	0.9966
	8.44512	0.30163					8.42322	0.19853
	8.45557	0.23671					8.43357	-0.2177
	8.46603	0.23637					8.44393	-0.65642
	8.47649	0.16737					8.45429	0.21931
	8.48695	0.2262					8.46464	0.34976
	8.49741	0.16988					8.475	0.33056
	8.50787	0.43019					8.48536	0.71067
	8.51833	0.51273					8.49571	0.91956
	8.52879	0.58					8.50607	1.05498
	8.53925	0.38381					8.51642	0.86433
	8.54971	0.23952					8.52678	0.73495
	8.56017	0.16662					8.53714	0.91718
	8.57063	0.21661					8.54749	0.91372
	8.58109	0.16751					8.55785	0.89915
	8.59155	0.11567					8.5682	0.464
	8.60201	0.28109					8.57856	0.41861
	8.61247	0.39611					8.58892	0.79538
	8.62293	0.44032					8.59927	0.97471
	8.63339	0.25347					8.60963	1.47468
	8.64384	0.02631					8.61999	1.15363
	8.6543	0.02236					8.63034	1.36126
	8.66476	0.12094					8.6407	1.64388
	8.67522	0.2475					8.65105	1.55927
	8.68568	0.36904					8.66141	1.14262
	8.69614	0.47192					8.67177	0.85191
	8.7066	0.47455					8.68212	0.64917
	8.71706	0.44765					8.69248	0.77818
	8.72752	0.25007					8.70284	0.52374
	8.73798	0.26298					8.71319	1.1196
	8.74844	0.43315					8.72355	1.37943
	8.7589	0.50428					8.7339	2.05695
	8.76936	0.41544					8.74426	2.35882
	8.77982	0.27922					8.75462	2.3432
	8.79028	0.24055					8.76497	1.96347
	8.80074	0.28876					8.77533	1.7497
	8.8112	0.21834					8.78568	1.70268
	8.82165	0.17599					8.79604	1.75667
	8.83211	0.28456					8.8064	1.45658
	8.84257	0.33975					8.81675	1.07266
	8.85303	0.41079					8.82711	0.66636
	8.86349	0.40333					8.83747	0.04994
	8.87395	0.50661					8.84782	-0.20181
	8.88441	0.49935					8.85818	-0.58937
	8.89487	0.43165					8.86853	-0.70163
	8.90533	0.11904					8.87889	-0.49803
	8.91579	0.03638					8.88925	-0.45367
	8.92625	0.02665					8.8996	0.38327
	8.93671	0.05945					8.90996	0.64608
	8.94717	0.08302					8.92031	1.60975
	8.95763	-0.07726					8.93067	2.19034
	8.96809	-0.11359					8.94103	2.74642
	8.97855	-0.1628					8.95138	3.19203
	8.98901	-0.20534					8.96174	3.33781
	8.99947	-0.08554					8.9721	3.50545
	9.00992	-0.01514					8.98245	3.42187
	9.02038	0.0992					8.99281	3.28405
	9.03084	0.13991					9.00316	2.71185
	9.0413	0.23052					9.01352	1.97289
	9.05176	0.34447					9.02388	1.78777
	9.06222	0.39318					9.03423	0.79692
	9.07268	0.47966					9.04459	0.04901
	9.08314	0.46498					9.05495	-0.41178
	9.0936	0.49641					9.0653	-0.4976
	9.10406	0.44414					9.07566	-0.01145
	9.11452	0.56753					9.08601	0.40571
	9.12498	0.54659					9.09637	1.11428
	9.13544	0.67709					9.10673	1.92922
	9.1459	0.81108					9.11708	1.98246
	9.15636	1.34602					9.12744	2.11591
	9.16682	1.68188					9.13779	1.60578
	9.17728	1.94692					9.14815	1.51356
	9.18774	2.10157					9.15851	1.26392
	9.19819	2.14388					9.16886	1.3636
	9.20865	2.30648					9.17922	2.0978
	9.21911	2.5561					9.18958	2.41913
	9.22957	2.72166					9.19993	2.94688
	9.24003	2.8435					9.21029	3.31385
	9.25049	2.78595					9.22064	4.1173
	9.26095	2.92999					9.231	4.81045
	9.27141	2.9017					9.24136	5.3942
	9.28187	2.91596					9.25171	5.6557
	9.29233	2.86995					9.26207	5.99769
	9.30279	2.94104					9.27243	6.02588
	9.31325	3.09747					9.28278	6.81554
	9.32371	3.19267					9.29314	6.40385
	9.33417	3.23861					9.30349	6.2185
	9.34463	3.16523					9.31385	5.60543
	9.35509	2.93023					9.32421	4.21765
	9.36555	2.69119					9.33456	4.26331
	9.376	2.30135					9.34492	3.8057
	9.38646	1.97897					9.35527	4.03341
	9.39692	1.67477					9.36563	3.34779
	9.40738	1.57275					9.37599	3.01493
	9.41784	1.61383					9.38634	2.39994
	9.4283	1.46814					9.3967	1.70843
	9.43876	1.41014					9.40706	1.37569
	9.44922	1.2071					9.41741	1.6259
	9.45968	1.07885					9.42777	1.82801
	9.47014	0.94191					9.43812	3.08662
	9.4806	0.82953					9.44848	3.24835
	9.49106	0.74898					9.45884	4.32912
	9.50152	0.72374					9.46919	4.39105
	9.51198	0.83057					9.47955	5.13648
	9.52244	0.81444					9.48991	5.63248
	9.5329	0.91638					9.50026	6.05581
	9.54336	1.04838					9.51062	6.46995
	9.55382	1.30417					9.52097	6.24409
	9.56427	1.54088					9.53133	5.29333
	9.57473	1.53051					9.54169	5.00691
	9.58519	1.3125					9.55204	3.91027
	9.59565	1.10328					9.5624	3.33436
	9.60611	0.91337					9.57275	2.17285
	9.61657	0.79708					9.58311	1.85788
	9.62703	0.69725					9.59347	1.92126
	9.63749	0.78865					9.60382	2.06813
	9.64795	0.86009					9.61418	1.89202
	9.65841	0.78314					9.62454	2.14731
	9.66887	0.91074					9.63489	2.37841
	9.67933	0.85644					9.64525	2.90331
	9.68979	0.90424					9.6556	3.25596
	9.70025	0.83682					9.66596	3.12626
	9.71071	0.97009					9.67632	2.54016
	9.72117	1.00839					9.68667	1.91339
	9.73163	0.98147					9.69703	1.66918
	9.74208	1.00501					9.70739	1.07775
	9.75254	0.85363					9.71774	0.9919
	9.763	0.94255					9.7281	0.25901
	9.77346	0.95099					9.73845	-0.51209
	9.78392	0.99482					9.74881	-0.62295
	9.79438	0.75884					9.75917	0.11646
	9.80484	0.69562					9.76952	1.13683
	9.8153	0.51711					9.77988	2.0039
	9.82576	0.4401					9.79023	2.76396
	9.83622	0.28083					9.80059	2.95647
	9.84668	0.05007					9.81095	2.60117
	9.85714	-0.11484					9.8213	2.49483
	9.8676	-0.08424					9.83166	2.57882
	9.87806	0.18017					9.84202	2.24098
	9.88852	0.31411					9.85237	2.16451
	9.89898	0.37662					9.86273	1.65003
	9.90944	0.36769					9.87308	1.66308
	9.9199	0.17678					9.88344	1.46529
	9.93035	0.09295					9.8938	1.71109
	9.94081	0.01159					9.90415	1.48053
	9.95127	-0.05388					9.91451	1.76871
	9.96173	0.12184					9.92487	1.64277
	9.97219	0.38823					9.93522	1.02963
	9.98265	0.60199					9.94558	0.98199
	9.99311	0.71975					9.95593	0.67176
	10.0036	0.67205					9.96629	0.9673
	10.014	0.49975					9.97665	0.90947
	10.0245	0.4417					9.987	0.98238
	10.035	0.32358					9.99736	1.41846
	10.0454	0.29348					10.0077	1.78948
	10.0559	0.36129					10.0181	1.77183
	10.0663	0.53242					10.0284	1.51192
	10.0768	0.48536					10.0388	1.64715
	10.0872	0.36217					10.0491	1.56428
	10.0977	0.1344					10.0595	1.08052
	10.1082	-0.05853					10.0699	0.74553
	10.1186	-0.06409					10.0802	0.6009
	10.1291	0.19914					10.0906	0.56345
	10.1395	0.47908					10.1009	0.2601
	10.15	0.73206					10.1113	0.15445
	10.1605	0.9518					10.1216	-0.16255
	10.1709	1.12428					10.132	-0.4264
	10.1814	0.89887					10.1424	-0.33625
	10.1918	0.70699					10.1527	-0.30735
	10.2023	0.34114					10.1631	-0.38009
	10.2128	0.26574					10.1734	-0.30102
	10.2232	0.15172					10.1838	0.05516
	10.2337	0.26116					10.1941	0.45729
	10.2441	0.20915					10.2045	0.72387
	10.2546	0.0621					10.2148	1.42765
	10.2651	0.17264					10.2252	0.88618
	10.2755	0.09427					10.2355	0.79543
	10.286	0.38697					10.2459	0.19347
	10.2964	0.47841					10.2563	0.06296
	10.3069	0.57035					10.2666	-0.03431
	10.3173	0.51809					10.277	-0.41846
	10.3278	0.48427					10.2873	-0.58423
	10.3383	0.54938					10.2977	-0.93944
	10.3487	0.53469					10.308	-0.28743
	10.3592	0.82404					10.3184	0.42516
	10.3697	1.00646					10.3288	0.74454
	10.3801	1.11704					10.3391	0.81708
	10.3906	0.99564					10.3495	0.38302
	10.401	0.96137					10.3598	0.08855
	10.4115	0.74389					10.3702	0.16346
	10.422	0.56248					10.3805	0.28453
	10.4324	0.34633					10.3909	0.34421
	10.4429	0.34426					10.4012	0.05465
	10.4533	0.33902					10.4116	0.4738
	10.4638	0.44589					10.422	0.5254
	10.4742	0.46323					10.4323	0.5736
	10.4847	0.35293					10.4427	0.34478
	10.4952	0.26531					10.453	-0.13158
	10.5056	0.21423					10.4634	0.15134
	10.5161	0.17332					10.4737	0.4654
	10.5265	0.15665					10.4841	0.9647
	10.537	0.34114					10.4945	1.17268
	10.5475	0.38492					10.5048	1.23239
	10.5579	0.3492					10.5152	1.58963
	10.5684	0.4015					10.5255	1.81099
	10.5788	0.36007					10.5359	2.18575
	10.5893	0.33501					10.5462	2.02757
	10.5998	0.39753					10.5566	1.68343
	10.6102	0.38451					10.567	1.75426
	10.6207	0.31167					10.5773	2.13679
	10.6311	0.3643					10.5877	1.70862
	10.6416	0.47929					10.598	2.29548
	10.6521	0.47296					10.6084	2.37875
	10.6625	0.47452					10.6187	2.73569
	10.673	0.60202					10.6291	2.05532
	10.6834	0.69639					10.6394	2.18754
	10.6939	0.75852					10.6498	1.6126
	10.7043	0.72053					10.6601	1.50513
	10.7148	0.72523					10.6705	1.58549
	10.7253	0.6542					10.6809	1.95316
	10.7357	0.58708					10.6912	1.9454
	10.7462	0.47076					10.7016	2.05602
	10.7567	0.17829					10.7119	2.15159
	10.7671	0.03338					10.7223	2.66922
	10.7776	-0.07676					10.7326	2.56366
	10.788	-0.09246					10.743	2.67247
	10.7985	-0.03275					10.7534	1.84281
	10.8089	0.00887					10.7637	1.51337
	10.8194	0.04809					10.7741	0.78276
	10.8299	0.20834					10.7844	0.33413
	10.8403	0.26372					10.7948	0.02207
	10.8508	0.23904					10.8051	0.5343
	10.8612	0.25662					10.8155	0.70846
	10.8717	0.43527					10.8259	0.72407
	10.8822	0.50562					10.8362	0.75605
	10.8926	0.52936					10.8466	0.50828
	10.9031	0.54356					10.8569	0.23406
	10.9135	0.62344					10.8673	0.12884
	10.924	0.58605					10.8776	0.22831
	10.9345	0.58348					10.888	0.6207
	10.9449	0.59962					10.8984	1.11783
	10.9554	0.61451					10.9087	0.95355
	10.9658	0.69073					10.9191	0.95775
	10.9763	0.84345					10.9294	0.81422
	10.9868	0.89534					10.9398	0.51692
	10.9972	0.85903					10.9501	0.17471
	11.0077	0.72382					10.9605	-0.0988
	11.0181	0.49058					10.9708	0.19908
	11.0286	0.44658					10.9812	0.20033
	11.039	0.53316					10.9916	0.68887
	11.0495	0.60322					11.0019	1.47968
	11.06	0.69661					11.0123	2.32574
	11.0704	0.73143					11.0226	2.43748
	11.0809	0.70568					11.033	1.94274
	11.0914	0.49808					11.0433	1.69503
	11.1018	0.57117					11.0537	1.51072
	11.1123	0.68581					11.064	1.42534
	11.1227	0.83264					11.0744	1.4532
	11.1332	0.92321					11.0848	1.18553
	11.1436	0.99953					11.0951	1.23799
	11.1541	1.0168					11.1055	1.0732
	11.1646	0.92438					11.1158	1.22954
	11.175	0.80129					11.1262	0.97904
	11.1855	0.49001					11.1365	0.52309
	11.1959	0.38848					11.1469	0.25249
	11.2064	0.21365					11.1572	0.20556
	11.2169	0.3101					11.1676	0.52017
	11.2273	0.37694					11.178	1.01808
	11.2378	0.6346					11.1883	1.14307
	11.2482	0.90707					11.1987	1.89392
	11.2587	0.96027					11.209	2.27825
	11.2692	0.8602					11.2194	2.59029
	11.2796	0.59123					11.2297	2.63211
	11.2901	0.56582					11.2401	2.834
	11.3005	0.57345					11.2505	2.68839
	11.311	0.45217					11.2608	2.13777
	11.3215	0.42939					11.2712	2.01149
	11.3319	0.50959					11.2815	1.82335
	11.3424	0.55535					11.2919	1.77444
	11.3528	0.76833					11.3022	1.71262
	11.3633	0.92038					11.3126	2.09791
	11.3738	0.96612					11.323	2.26471
	11.3842	1.08385					11.3333	2.21846
	11.3947	1.1372					11.3437	2.2107
	11.4051	0.9705					11.354	2.07094
	11.4156	0.8592					11.3644	2.49306
	11.4261	0.6842					11.3747	2.3211
	11.4365	0.58163					11.3851	2.2167
	11.447	0.42535					11.3954	1.61467
	11.4574	0.46434					11.4058	1.3091
	11.4679	0.4638					11.4162	1.1131
	11.4784	0.42916					11.4265	1.07179
	11.4888	0.38184					11.4369	1.16118
	11.4993	0.32243					11.4472	1.36458
	11.5097	0.32925					11.4576	1.21715
	11.5202	0.32761					11.4679	0.83749
	11.5306	0.3234					11.4783	0.76858
	11.5411	0.34433					11.4886	0.93708
	11.5516	0.4926					11.499	0.7783
	11.562	0.77189					11.5094	0.86215
	11.5725	0.88239					11.5197	0.57024
	11.5829	0.77568					11.5301	0.8665
	11.5934	0.60448					11.5404	0.90898
	11.6039	0.24872					11.5508	1.27082
	11.6143	-0.000647252					11.5611	1.22303
	11.6248	-0.19505					11.5715	1.02858
	11.6352	-0.21449					11.5818	0.86729
	11.6457	-0.14266					11.5922	0.68419
	11.6562	0.04772					11.6026	0.87085
	11.6666	0.19554					11.6129	0.7227
	11.6771	0.40312					11.6233	0.35438
	11.6875	0.44185					11.6336	-0.45082
	11.698	0.41215					11.644	-0.33648
	11.7085	0.32637					11.6544	-0.56137
	11.7189	0.33146					11.6647	-0.63023
	11.7294	0.32479					11.6751	-0.21094
	11.7398	0.45419					11.6854	-0.00269
	11.7503	0.50226					11.6958	0.43918
	11.7608	0.61015					11.7061	0.35147
	11.7712	0.50201					11.7165	0.62682
	11.7817	0.49834					11.7268	0.60494
	11.7921	0.4473					11.7372	0.60488
	11.8026	0.47616					11.7476	0.76327
	11.8131	0.40703					11.7579	0.75854
	11.8235	0.3614					11.7683	0.74495
	11.834	0.26616					11.7786	0.72199
	11.8444	0.21256					11.789	0.81126
	11.8549	0.2572					11.7993	0.79265
	11.8653	0.29812					11.8097	1.25052
	11.8758	0.33949					11.8201	1.43071
	11.8863	0.38495					11.8304	1.44266
	11.8967	0.42481					11.8408	1.89336
	11.9072	0.37346					11.8511	2.31334
	11.9177	0.12764					11.8615	2.20746
	11.9281	0.00334					11.8718	1.89153
	11.9386	-0.13991					11.8822	1.98047
	11.949	-0.08374					11.8925	2.04522
	11.9595	0.00121					11.9029	2.22686
	11.9699	0.10616					11.9132	1.90823
	11.9804	0.23461					11.9236	1.53657
	11.9909	0.5247					11.934	1.44681
	12.0013	0.5374					11.9443	1.67816
	12.0118	0.71992					11.9547	1.62365
	12.0222	0.8679					11.965	1.35241
	12.0327	1.14671					11.9754	1.32137
	12.0432	1.22708					11.9857	1.69266
	12.0536	1.42685					11.9961	1.97743
	12.0641	1.38919					12.0065	2.44901
	12.0745	1.20509					12.0168	1.85402
	12.085	0.8621					12.0272	1.43436
	12.0955	0.8353					12.0375	0.46485
	12.1059	0.89072					12.0479	0.77899
	12.1164	0.97494					12.0582	0.86552
	12.1268	0.91944					12.0686	1.07329
	12.1373	0.98414					12.079	1.62974
	12.1478	0.98683					12.0893	1.32114
	12.1582	1.10721					12.0997	1.50165
	12.1687	1.27772					12.11	1.35133
	12.1791	1.30686					12.1204	1.36271
	12.1896	1.01417					12.1307	1.58824
	12.2	0.89103					12.1411	1.75449
	12.2105	0.93779					12.1515	2.39262
	12.221	1.06549					12.1618	2.7977
	12.2314	1.12591					12.1722	3.33905
	12.2419	1.0043					12.1825	4.11217
	12.2523	0.91095					12.1929	5.31323
	12.2628	0.76752					12.2032	6.63873
	12.2733	0.75014					12.2136	7.09594
	12.2837	0.49563					12.2239	7.34028
	12.2942	0.62146					12.2343	6.62024
	12.3047	0.58179					12.2447	5.90921
	12.3151	0.59732					12.255	4.97663
	12.3256	0.47106					12.2654	4.18249
	12.336	0.51816					12.2757	3.59858
	12.3465	0.35908					12.2861	3.11359
	12.3569	0.31134					12.2964	3.23271
	12.3674	0.22741					12.3068	3.61159
	12.3779	0.29347					12.3171	3.76953
	12.3883	0.26441					12.3275	3.79596
	12.3988	0.42701					12.3379	3.6968
	12.4092	0.46786					12.3482	3.60683
	12.4197	0.51277					12.3586	3.55999
	12.4302	0.42654					12.3689	3.13741
	12.4406	0.49143					12.3793	2.56527
	12.4511	0.50408					12.3896	1.98056
	12.4615	0.7327					12.4	1.38815
	12.472	0.79759					12.4103	1.66104
	12.4825	1.05982					12.4207	1.37662
	12.4929	1.0738					12.4311	1.3372
	12.5034	1.1694					12.4414	1.29296
	12.5138	1.23697					12.4518	1.82228
	12.5243	1.27878					12.4621	1.89121
	12.5348	1.2876					12.4725	1.8556
	12.5452	1.27747					12.4828	1.98185
	12.5557	1.28297					12.4932	2.76948
	12.5661	1.17795					12.5036	2.89768
	12.5766	1.2643					12.5139	2.56615
	12.587	1.41751					12.5243	2.36266
	12.5975	1.45893					12.5346	2.2957
	12.608	1.48242					12.545	2.28034
	12.6184	1.44625					12.5553	3.14117
	12.6289	1.46269					12.5657	3.28474
	12.6394	1.4299					12.5761	3.31175
	12.6498	1.52531					12.5864	3.46853
	12.6603	1.5807					12.5968	3.90558
	12.6707	1.68574					12.6071	3.51919
	12.6812	1.63272					12.6175	3.4208
	12.6916	1.90014					12.6278	3.43169
	12.7021	1.94662					12.6382	3.53305
	12.7126	1.86351					12.6485	3.61446
	12.723	1.71314					12.6589	3.8836
	12.7335	1.59262					12.6692	3.99641
	12.7439	1.47726					12.6796	4.44458
	12.7544	1.23579					12.69	4.46386
	12.7649	1.04836					12.7003	4.54667
	12.7753	0.94769					12.7107	4.66279
	12.7858	0.8662					12.721	5.17763
	12.7962	0.88632					12.7314	5.87386
	12.8067	0.98519					12.7417	6.19778
	12.8172	1.04703					12.7521	6.80977
	12.8276	1.06787					12.7625	7.56807
	12.8381	1.13309					12.7728	8.14725
	12.8485	1.20903					12.7832	8.60971
	12.859	1.38838					12.7935	9.1087
	12.8695	1.47312					12.8039	9.01205
	12.8799	1.61648					12.8142	9.33923
	12.8904	1.56071					12.8246	9.77056
	12.9008	1.41571					12.8349	10.7321
	12.9113	1.15735					12.8453	11.1776
	12.9217	0.99108					12.8557	12.2711
	12.9322	0.93553					12.866	12.8249
	12.9427	0.8766					12.8764	14.7284
	12.9531	0.80654					12.8867	16.0627
	12.9636	0.75298					12.8971	18.0427
	12.9741	0.69128					12.9075	19.8321
	12.9845	0.74344					12.9178	21.9515
	12.995	0.7619					12.9282	23.7683
	13.0054	0.85625					12.9385	24.8062
	13.0159	0.77674					12.9489	24.8791
	13.0264	0.71708					12.9592	24.4072
	13.0368	0.45403					12.9696	22.4834
	13.0473	0.34262					12.9799	19.7555
	13.0577	0.32235					12.9903	17.224
	13.0682	0.44929					13.0007	14.5048
	13.0786	0.49585					13.011	11.8023
	13.0891	0.38192					13.0214	9.63036
	13.0996	0.31968					13.0317	7.83479
	13.11	0.24381					13.0421	6.7841
	13.1205	0.37413					13.0524	6.15105
	13.1309	0.33106					13.0628	6.15041
	13.1414	0.42801					13.0732	6.28692
	13.1519	0.55291					13.0835	6.53118
	13.1623	0.46836					13.0939	6.55055
	13.1728	0.43467					13.1042	6.02402
	13.1832	0.40231					13.1146	5.22511
	13.1937	0.52002					13.1249	4.5434
	13.2042	0.62865					13.1353	3.51407
	13.2146	0.67356					13.1456	3.17911
	13.2251	0.59636					13.156	3.07352
	13.2355	0.49653					13.1663	2.9615
	13.246	0.28084					13.1767	1.95667
	13.2564	0.11326					13.1871	1.10577
	13.2669	-0.00257					13.1974	0.66591
	13.2774	-0.03958					13.2078	0.5155
	13.2878	-0.15789					13.2181	0.77798
	13.2983	-0.11408					13.2285	0.78848
	13.3087	-0.15076					13.2388	1.3165
	13.3192	-0.08748					13.2492	1.89322
	13.3297	-0.01671					13.2596	2.66643
	13.3401	0.13801					13.2699	3.09127
	13.3506	0.22274					13.2803	3.36686
	13.3611	0.22743					13.2906	3.47646
	13.3715	0.17416					13.301	3.58789
	13.382	0.14273					13.3113	3.2877
	13.3924	0.20624					13.3217	3.10373
	13.4029	0.06716					13.3321	3.20927
	13.4133	0.00305					13.3424	3.26987
	13.4238	-0.21644					13.3528	3.67742
	13.4343	-0.11252					13.3631	3.57644
	13.4447	0.06172					13.3735	2.76816
	13.4552	0.32295					13.3838	2.43759
	13.4656	0.2988					13.3942	1.71261
	13.4761	0.48242					13.4045	1.58255
	13.4866	0.65382					13.4149	1.54742
	13.497	0.90825					13.4253	1.4627
	13.5075	0.83542					13.4356	1.29948
	13.5179	0.79134					13.446	1.25075
	13.5284	0.53419					13.4563	1.56973
	13.5389	0.2556					13.4667	1.27268
	13.5493	-0.08408					13.477	1.16661
	13.5598	-0.13478					13.4874	1.23636
	13.5702	-0.24862					13.4977	1.57328
	13.5807	0.01703					13.5081	1.91099
	13.5912	0.0914					13.5185	2.36845
	13.6016	0.36688					13.5288	2.77643
	13.6121	0.315					13.5392	3.3081
	13.6225	0.42273					13.5495	2.65074
	13.633	0.24749					13.5599	2.36995
	13.6434	0.35449					13.5702	1.86019
	13.6539	0.52749					13.5806	2.21294
	13.6644	0.76634					13.591	2.22291
	13.6748	0.88575					13.6013	2.0798
	13.6853	1.10106					13.6117	1.51675
	13.6958	1.21409					13.622	1.33805
	13.7062	1.20727					13.6324	1.4065
	13.7167	1.29997					13.6427	1.86879
	13.7271	1.351					13.6531	1.86617
	13.7376	1.34996					13.6634	1.87529
	13.748	1.15784					13.6738	1.32395
	13.7585	1.23808					13.6842	0.87637
	13.769	1.34581					13.6945	0.21656
	13.7794	1.52605					13.7049	-0.09891
	13.7899	1.76442					13.7152	-0.24455
	13.8003	1.97135					13.7256	-0.47312
	13.8108	2.21648					13.7359	-0.36617
	13.8213	2.56662					13.7463	-0.80012
	13.8317	3.1264					13.7567	-0.90328
	13.8422	3.7162					13.767	-1.31561
	13.8526	4.32864					13.7774	-1.51118
	13.8631	4.98947					13.7877	-1.4134
	13.8736	5.88817					13.7981	-1.29297
	13.884	6.84024					13.8084	-0.82429
	13.8945	8.21395					13.8188	-0.81692
	13.9049	9.98173					13.8292	-0.21553
	13.9154	12.2629					13.8395	0.25637
	13.9259	14.8947					13.8499	0.59444
	13.9363	17.8573					13.8602	0.95321
	13.9468	20.8743					13.8706	0.95364
	13.9572	23.1322					13.8809	0.90651
	13.9677	24.4865					13.8913	0.61535
	13.9781	24.4708					13.9016	0.39038
	13.9886	23.4348					13.912	0.69743
	13.9991	21.4323					13.9223	0.33208
	14.0095	18.901					13.9327	0.80407
	14.02	16.1067					13.9431	1.02419
	14.0305	13.445					13.9534	1.90886
	14.0409	11.0308					13.9638	2.94952
	14.0514	9.2041					13.9741	4.35352
	14.0618	7.64162					13.9845	6.72191
	14.0723	6.50378					13.9948	6.2737
	14.0828	5.57297					14.0052	2.69465
	14.0932	4.87333					14.0156	0.65781
	14.1037	4.15244					14.0259	1.82717
	14.1141	3.53451					14.0363	2.41287
	14.1246	3.18042					14.0466	1.62786
	14.135	2.82249					14.057	2.0115
	14.1455	2.81336					14.0673	2.63605
	14.156	2.73504					14.0777	3.59068
	14.1664	2.8424					14.0881	3.9341
	14.1769	2.6946					14.0984	3.06836
	14.1873	2.61493					14.1088	2.49436
	14.1978	2.33041					14.1191	2.38752
	14.2083	2.35355					14.1295	2.29209
	14.2187	2.32792					14.1398	2.74834
	14.2292	2.27762					14.1502	2.58007
	14.2396	2.10093					14.1606	2.96318
	14.2501	1.86347					14.1709	2.4075
	14.2606	1.76586					14.1813	2.08252
	14.271	1.79451					14.1916	1.25656
	14.2815	1.96915					14.202	0.8729
	14.2919	2.16175					14.2123	-0.03309
	14.3024	2.16437					14.2227	-0.14448
	14.3129	2.17359					14.233	0.14189
	14.3233	1.94259					14.2434	0.83909
	14.3338	1.95482					14.2538	1.18374
	14.3442	1.91418					14.2641	1.73251
	14.3547	2.0493					14.2745	2.21951
	14.3651	2.06809					14.2848	2.44585
	14.3756	2.02164					14.2952	2.30733
	14.3861	1.90621					14.3055	2.14137
	14.3965	1.80918					14.3159	1.69846
	14.407	1.71802					14.3262	1.52901
	14.4175	1.61283					14.3366	1.61834
	14.4279	1.71299					14.347	1.65637
	14.4384	1.72038					14.3573	2.38373
	14.4488	1.76544					14.3677	2.54011
	14.4593	1.63514					14.378	2.33376
	14.4697	1.51038					14.3884	1.63798
	14.4802	1.41426					14.3987	1.06516
	14.4907	1.44348					14.4091	1.15253
	14.5011	1.57041					14.4194	1.24787
	14.5116	1.648					14.4298	2.04738
	14.522	1.65477					14.4402	2.52163
	14.5325	1.6313					14.4505	3.64623
	14.543	1.7095					14.4609	4.22258
	14.5534	1.82284					14.4712	4.41726
	14.5639	1.74769					14.4816	4.9079
	14.5743	1.79734					14.4919	4.21446
	14.5848	1.71741					14.5023	3.64708
	14.5953	1.79673					14.5127	2.99137
	14.6057	1.77918					14.523	2.74122
	14.6162	1.8385					14.5334	2.89764
	14.6266	1.68347					14.5437	2.65516
	14.6371	1.46539					14.5541	2.72583
	14.6476	1.25843					14.5644	2.05767
	14.658	1.04848					14.5748	1.71576
	14.6685	0.92823					14.5852	1.16203
	14.6789	0.92818					14.5955	1.08584
	14.6894	0.87344					14.6059	0.94729
	14.6999	0.9397					14.6162	0.43231
	14.7103	1.02352					14.6266	0.07619
	14.7208	1.21317					14.6369	0.00568
	14.7312	1.1888					14.6473	0.5748
	14.7417	1.25369					14.6576	1.03564
	14.7522	1.2344					14.668	1.3604
	14.7626	1.20497					14.6784	2.43411
	14.7731	1.2477					14.6887	2.37642
	14.7835	1.21703					14.6991	2.24279
	14.794	1.00479					14.7094	1.98745
	14.8044	0.85186					14.7198	1.97603
	14.8149	0.83337					14.7301	2.17537
	14.8254	0.91223					14.7405	1.93131
	14.8358	1.07664					14.7508	2.44212
	14.8463	1.08975					14.7612	2.61432
	14.8567	1.05942					14.7716	3.12898
	14.8672	1.0344					14.7819	3.19583
	14.8777	1.03428					14.7923	2.67686
	14.8881	0.99163					14.8026	1.88666
	14.8986	0.86335					14.813	1.45294
	14.909	0.76366					14.8233	1.35158
	14.9195	0.68074					14.8337	1.42843
	14.93	0.49398					14.844	1.10076
	14.9404	0.35257					14.8544	0.85212
	14.9509	0.09904					14.8648	0.94645
	14.9613	-0.07696					14.8751	1.47755
	14.9718	-0.23792					14.8855	1.45204
	14.9823	-0.09771					14.8958	0.93807
	14.9927	0.10633					14.9062	0.73572
	15.0032	0.33373					14.9166	1.13654
	15.0136	0.25927					14.9269	1.26274
	15.0241	0.20543					14.9373	1.92395
	15.0346	0.13536					14.9476	2.00532
	15.045	-0.03232					14.958	1.74773
	15.0555	-0.12591					14.9683	0.76964
	15.0659	-0.18701					14.9787	0.2543
	15.0764	-0.27089					14.989	-0.6072
	15.0869	-0.28499					14.9994	-0.54176
	15.0973	-0.3398					15.0098	-0.09328
	15.1078	-0.26736					15.0201	0.61888
	15.1182	-0.22052					15.0305	0.85186
	15.1287	-0.15753					15.0408	1.1428
	15.1392	-0.18075					15.0512	1.21731
	15.1496	0.02563					15.0615	1.33924
	15.1601	0.00787					15.0719	2.18624
	15.1705	0.028					15.0823	2.97807
	15.181	-0.13977					15.0926	3.3637
	15.1914	-0.13793					15.103	3.90005
	15.2019	-0.15043					15.1133	4.21899
	15.2124	-0.09563					15.1237	4.76687
	15.2228	-0.1724					15.134	4.6709
	15.2333	-0.07217					15.1444	4.83471
	15.2438	-0.1689					15.1547	4.2798
	15.2542	-0.19785					15.1651	4.95716
	15.2647	-0.01202					15.1754	6.13536
	15.2751	0.10749					15.1858	7.03285
	15.2856	0.24808					15.1962	7.41539
	15.296	0.37907					15.2065	7.51595
	15.3065	0.54633					15.2169	7.21065
	15.317	0.56312					15.2272	7.21402
	15.3274	0.67831					15.2376	6.94175
	15.3379	0.89224					15.2479	6.77277
	15.3483	1.05409					15.2583	6.23179
	15.3588	1.343					15.2687	6.74877
	15.3693	1.579					15.279	7.43532
	15.3797	1.7772					15.2894	7.64073
	15.3902	1.7425					15.2997	7.28739
	15.4006	1.77866					15.3101	7.29819
	15.4111	1.84473					15.3204	7.48176
	15.4216	2.20048					15.3308	7.0713
	15.432	2.56761					15.3412	6.45477
	15.4425	3.22031					15.3515	6.40101
	15.4529	3.77215					15.3619	6.55885
	15.4634	4.2466					15.3722	6.62744
	15.4739	4.64785					15.3826	6.98496
	15.4843	5.01079					15.3929	7.39905
	15.4948	5.31061					15.4033	7.4371
	15.5052	5.66358					15.4136	7.22854
	15.5157	6.08836					15.424	7.74851
	15.5261	6.71666					15.4344	7.74325
	15.5366	7.28877					15.4447	8.42861
	15.5471	7.99383					15.4551	8.86846
	15.5575	8.42456					15.4654	9.79232
	15.568	9.13439					15.4758	10.1765
	15.5785	9.71573					15.4861	10.2255
	15.5889	10.5508					15.4965	10.2277
	15.5994	11.3911					15.5069	9.61842
	15.6098	12.3188					15.5172	10.3244
	15.6203	12.9353					15.5276	11.4487
	15.6307	13.5105					15.5379	13.627
	15.6412	14.0442					15.5483	15.4808
	15.6517	14.6965					15.5586	16.7195
	15.6621	15.2779					15.569	17.0928
	15.6726	15.9268					15.5793	17.5198
	15.683	16.4588					15.5897	18.0772
	15.6935	16.7734					15.6001	19.2561
	15.704	16.822					15.6104	20.7617
	15.7144	16.8096					15.6208	22.9347
	15.7249	16.7764					15.6311	24.5517
	15.7353	16.7536					15.6415	26.3779
	15.7458	16.7068					15.6518	28.7281
	15.7563	16.6038					15.6622	30.5853
	15.7667	16.2828					15.6725	32.6551
	15.7772	15.5948					15.6829	34.3254
	15.7876	14.6015					15.6933	37.3578
	15.7981	14.0136					15.7036	40.8831
	15.8086	13.9254					15.714	43.9538
	15.819	13.4981					15.7243	47.6583
	15.8295	12.8509					15.7347	51.4656
	15.8399	12.163					15.745	55.5539
	15.8504	11.5261					15.7554	58.6863
	15.8608	10.8847					15.7658	62.6649
	15.8713	10.5229					15.7761	66.9381
	15.8818	10.3982					15.7865	71.1647
	15.8922	10.4135					15.7968	74.6679
	15.9027	10.2691					15.8072	77.4578
	15.9131	9.87603					15.8175	79.2031
	15.9236	9.69463					15.8279	79.4979
	15.9341	9.62834					15.8383	79.514
	15.9445	9.57123					15.8486	79.3026
	15.955	9.57683					15.859	78.2678
	15.9655	9.62565					15.8693	77.0006
	15.9759	9.6726					15.8797	74.5496
	15.9864	9.58397					15.89	71.1989
	15.9968	9.49089					15.9004	66.938
	16.0073	9.37915					15.9107	62.7702
	16.0177	9.19201					15.9211	57.5677
	16.0282	9.21978					15.9314	53.0056
	16.0387	9.21456					15.9418	48.8205
	16.0491	9.42608					15.9522	44.4039
	16.0596	9.81435					15.9625	40.2427
	16.07	10.4866					15.9729	36.3053
	16.0805	11.145					15.9832	32.6597
	16.091	12.0689					15.9936	29.3143
	16.1014	13.5202					16.0039	26.927
	16.1119	15.4178					16.0143	24.9451
	16.1223	17.6658					16.0247	22.5924
	16.1328	19.9343					16.035	20.6802
	16.1433	21.7228					16.0454	19.0147
	16.1537	23.0189					16.0557	17.2915
	16.1642	23.2288					16.0661	14.9522
	16.1746	22.5044					16.0764	13.4905
	16.1851	21.0148					16.0868	11.8377
	16.1956	19.1917					16.0971	10.5545
	16.206	17.4083					16.1075	9.12097
	16.2165	15.5911					16.1179	8.67108
	16.2269	14.2063					16.1282	8.16331
	16.2374	13.1641					16.1386	9.36849
	16.2478	12.5983					16.1489	10.0163
	16.2583	12.2006					16.1593	11.1964
	16.2688	11.9261					16.1697	10.4778
	16.2792	11.6231					16.18	11.4635
	16.2897	11.4808					16.1904	12.4291
	16.3001	11.3809					16.2007	13.6902
	16.3106	11.4237					16.2111	14.0778
	16.3211	11.5629					16.2214	13.2239
	16.3315	11.6546					16.2318	12.1825
	16.342	11.6711					16.2421	10.8214
	16.3525	11.5607					16.2525	10.2039
	16.3629	11.4003					16.2629	9.2412
	16.3734	11.1237					16.2732	9.26576
	16.3838	10.9097					16.2836	9.15016
	16.3943	10.7288					16.2939	9.59847
	16.4047	10.5946					16.3043	9.33586
	16.4152	10.3723					16.3146	9.56468
	16.4257	10.2855					16.325	9.56187
	16.4361	9.96469					16.3353	9.52416
	16.4466	9.70609					16.3457	9.6246
	16.457	9.41655					16.3561	9.73777
	16.4675	9.0897					16.3664	10.5554
	16.478	8.64222					16.3768	10.7863
	16.4884	8.25003					16.3871	11.9818
	16.4989	7.91406					16.3975	12.218
	16.5093	7.48473					16.4078	13.0375
	16.5198	7.22899					16.4182	12.9054
	16.5303	6.7914					16.4286	13.1231
	16.5407	6.32058					16.4389	12.9979
	16.5512	5.78101					16.4493	13.365
	16.5616	5.3734					16.4596	12.9484
	16.5721	5.0499					16.47	13.0703
	16.5826	4.82717					16.4803	12.8267
	16.593	4.4351					16.4907	12.5549
	16.6035	4.02481					16.501	12.7762
	16.6139	3.58158					16.5114	12.8926
	16.6244	3.32199					16.5218	13.1052
	16.6349	2.99684					16.5321	12.4798
	16.6453	2.76328					16.5425	12.4464
	16.6558	2.32564					16.5528	11.951
	16.6662	2.16562					16.5632	12.3728
	16.6767	1.7672					16.5735	12.3643
	16.6871	1.46238					16.5839	11.8592
	16.6976	1.15949					16.5942	11.5975
	16.7081	1.02684					16.6046	9.98072
	16.7185	0.74558					16.615	8.49536
	16.729	0.57928					16.6253	7.27596
	16.7394	0.39617					16.6357	6.93747
	16.7499	0.47298					16.646	7.3396
	16.7604	0.36352					16.6564	6.28323
	16.7708	0.37594					16.6667	5.94374
	16.7813	0.33244					16.6771	4.50872
	16.7917	0.4488					16.6875	3.36596
	16.8022	0.51403					16.6978	1.82794
	16.8127	0.76778					16.7082	1.56051
	16.8231	0.83194					16.7185	1.31867
	16.8336	0.74255					16.7289	1.0145
	16.844	0.51532					16.7392	0.23329
	16.8545	0.28755					16.7496	-1.05145
	16.865	0.22118					16.7599	-0.99796
	16.8754	0.49979					16.7703	-1.07586
	16.8859	0.80788					16.7807	-1.24219
	16.8963	0.95478					16.791	-0.90495
	16.9068	0.86237					16.8014	-0.40397
	16.9172	0.77332					16.8117	0.17417
	16.9277	0.72207					16.8221	0.88194
	16.9382	0.58295					16.8324	1.13134
	16.9486	0.51932					16.8428	2.19723
	16.9591	0.39486					16.8531	2.49357
	16.9696	0.40186					16.8635	2.07429
	16.98	0.31724					16.8739	1.50603
	16.9905	0.4314					16.8842	0.53696
	17.0009	0.41917					16.8946	-0.55533
	17.0114	0.42806					16.9049	-1.13939
	17.0219	0.34136					16.9153	-0.82373
	17.0323	0.32197					16.9257	-0.41414
	17.0428	0.26446					16.936	-0.26718
	17.0532	0.20158					16.9464	-0.27044
	17.0637	0.04593					16.9567	-0.46077
	17.0741	-0.11926					16.9671	0.22215
	17.0846	-0.26333					16.9774	0.96043
	17.0951	-0.31528					16.9878	2.33832
	17.1055	-0.28498					16.9981	3.34094
	17.116	-0.30722					17.0085	4.32876
	17.1264	-0.20575					17.0189	5.0684
	17.1369	-0.17246					17.0292	5.68378
	17.1474	-0.04719					17.0396	7.10606
	17.1578	-0.04428					17.0499	7.52679
	17.1683	0.11485					17.0603	8.5385
	17.1787	0.09765					17.0706	7.90526
	17.1892	0.16036					17.081	8.20765
	17.1997	-0.05895					17.0913	6.87624
	17.2101	-0.03293					17.1017	6.53189
	17.2206	-0.2544					17.1121	5.67414
	17.231	-0.24406					17.1224	4.65934
	17.2415	-0.19418					17.1328	4.66744
	17.252	-0.00772					17.1431	3.98204
	17.2624	0.07773					17.1535	5.16188
	17.2729	0.1349					17.1638	5.47176
	17.2833	-0.17346					17.1742	4.94639
	17.2938	-0.41383					17.1846	4.06527
	17.3042	-0.50486					17.1949	3.50399
	17.3147	-0.34696					17.2053	3.60718
	17.3252	-0.4116					17.2156	3.33556
	17.3356	-0.4355					17.226	4.26425
	17.3461	-0.58417					17.2363	3.66512
	17.3565	-0.58502					17.2467	3.93654
	17.367	-0.51968					17.257	3.92108
	17.3775	-0.50803					17.2674	4.31541
	17.3879	-0.33646					17.2778	4.18795
	17.3984	-0.3093					17.2881	4.21659
	17.4089	-0.26547					17.2985	4.4231
	17.4193	-0.32991					17.3088	4.96779
	17.4298	-0.43475					17.3192	6.28273
	17.4402	-0.56682					17.3295	6.22317
	17.4507	-0.51312					17.3399	5.47606
	17.4611	-0.501					17.3502	5.0634
	17.4716	-0.40581					17.3606	4.48756
	17.4821	-0.28703					17.371	4.21294
	17.4925	-0.16166					17.3813	3.34678
	17.503	-0.04647					17.3917	3.24054
	17.5134	0.0061					17.402	2.8462
	17.5239	0.12323					17.4124	3.79708
	17.5344	0.04894					17.4227	4.47167
	17.5448	-0.14141					17.4331	4.73511
	17.5553	-0.2281					17.4435	4.98285
	17.5657	-0.05362					17.4538	5.36789
	17.5762	0.1598					17.4642	6.20326
	17.5867	0.40334					17.4745	6.0382
	17.5971	0.67059					17.4849	6.02109
	17.6076	1.02218					17.4952	5.79895
	17.618	1.30564					17.5056	6.4409
	17.6285	1.44365					17.516	6.19579
	17.639	1.74405					17.5263	6.26704
	17.6494	1.91054					17.5367	5.60121
	17.6599	2.18172					17.547	4.87574
	17.6703	2.4077					17.5574	4.63705
	17.6808	2.70992					17.5677	5.04573
	17.6913	2.77347					17.5781	4.97509
	17.7017	3.13075					17.5884	5.1851
	17.7122	3.41494					17.5988	5.70215
	17.7226	3.79322					17.6092	7.4146
	17.7331	4.08909					17.6195	8.31456
	17.7435	4.32916					17.6299	8.82457
	17.754	4.78216					17.6402	8.54098
	17.7645	5.13441					17.6506	8.68979
	17.7749	5.61885					17.6609	9.51642
	17.7854	6.14125					17.6713	10.2236
	17.7959	6.84248					17.6817	10.7647
	17.8063	7.66266					17.692	11.2199
	17.8168	8.25365					17.7024	11.6921
	17.8272	8.78078					17.7127	13.0175
	17.8377	9.39771					17.7231	13.8982
	17.8481	10.0107					17.7334	15.5043
	17.8586	10.4452					17.7438	17.3545
	17.8691	10.7967					17.7541	19.7793
	17.8795	10.9733					17.7645	21.2219
	17.89	11.2157					17.7749	23.2017
	17.9004	11.3188					17.7852	24.512
	17.9109	11.5904					17.7956	26.3197
	17.9214	11.7347					17.8059	28.6023
	17.9318	12.0217					17.8163	30.9925
	17.9423	12.1813					17.8266	34.0448
	17.9527	12.183					17.837	35.8019
	17.9632	12.0849					17.8473	38.6849
	17.9737	11.6556					17.8577	40.9796
	17.9841	11.1767					17.8681	44.0875
	17.9946	10.5176					17.8784	46.4134
	18.005	10.0492					17.8888	48.6018
	18.0155	9.74225					17.8991	52.2002
	18.026	9.5266					17.9095	55.3852
	18.0364	9.36535					17.9198	59.2833
	18.0469	9.35122					17.9302	62.6795
	18.0573	9.2849					17.9406	64.6274
	18.0678	9.20291					17.9509	66.8063
	18.0783	8.89145					17.9613	69.4885
	18.0887	8.32644					17.9716	72.674
	18.0992	7.55522					17.982	73.7915
	18.1096	6.80327					17.9923	75.033
	18.1201	5.95619					18.0027	74.4992
	18.1305	5.06948					18.013	74.0725
	18.141	4.50728					18.0234	72.0829
	18.1515	3.74504					18.0338	69.7347
	18.1619	3.50059					18.0441	66.6043
	18.1724	3.07017					18.0545	62.3424
	18.1828	3.05244					18.0648	57.7844
	18.1933	2.89684					18.0752	53.4971
	18.2038	2.90807					18.0855	49.642
	18.2142	2.88762					18.0959	45.4111
	18.2247	2.88357					18.1062	41.6107
	18.2351	3.28776					18.1166	37.6718
	18.2456	3.71558					18.127	33.7117
	18.2561	4.17785					18.1373	30.8884
	18.2665	4.82612					18.1477	27.9896
	18.277	5.94166					18.158	25.8953
	18.2874	7.36383					18.1684	23.1062
	18.2979	9.0991					18.1788	20.2927
	18.3084	11.085					18.1891	17.9599
	18.3188	13.587					18.1995	15.5105
	18.3293	16.5536					18.2098	13.4979
	18.3397	20.3549					18.2202	11.5048
	18.3502	24.6822					18.2305	11.0902
	18.3607	29.4659					18.2409	9.55703
	18.3711	34.4877					18.2512	8.856
	18.3816	39.8564					18.2616	7.80716
	18.392	45.2366					18.272	7.24422
	18.4025	50.4995					18.2823	6.76895
	18.4129	55.6718					18.2927	6.05748
	18.4234	60.5299					18.303	5.92689
	18.4339	65.4697					18.3134	5.41207
	18.4443	70.5809					18.3237	6.70328
	18.4548	75.756					18.3341	7.89729
	18.4653	81.3087					18.3444	9.0308
	18.4757	87.3812					18.3548	9.3932
	18.4862	94.1849					18.3652	9.70441
	18.4966	101.021					18.3755	10.9604
	18.5071	108.201					18.3859	12.6135
	18.5175	115.585					18.3962	15.1586
	18.528	122.03					18.4066	18.7808
	18.5385	126.936					18.4169	23.3403
	18.5489	128.483					18.4273	27.8644
	18.5594	124.077					18.4377	31.8552
	18.5698	114.191					18.448	37.0939
	18.5803	100.938					18.4584	42.2104
	18.5908	86.152					18.4687	46.7811
	18.6012	72.597					18.4791	52.3768
	18.6117	60.4955					18.4894	58.7829
	18.6221	51.3875					18.4998	66.8638
	18.6326	43.7464					18.5101	76.1819
	18.6431	37.7157					18.5205	86.652
	18.6535	32.4667					18.5309	98.8487
	18.664	28.0212					18.5412	113.413
	18.6744	24.2645					18.5516	129.787
	18.6849	21.2644					18.5619	144.236
	18.6954	19.0567					18.5723	156.8
	18.7058	17.049					18.5826	164.791
	18.7163	15.4618					18.593	166.151
	18.7267	13.9674					18.6033	163.702
	18.7372	12.6471					18.6137	157.662
	18.7477	11.2782					18.6241	149.064
	18.7581	10.0549					18.6344	140.023
	18.7686	8.83581					18.6448	132.504
	18.779	8.16576					18.6551	121.632
	18.7895	7.80125					18.6655	110.839
	18.7999	7.49691					18.6758	95.6758
	18.8104	6.9703					18.6862	81.653
	18.8209	6.56561					18.6966	67.1637
	18.8313	6.01381					18.7069	56.3598
	18.8418	5.32722					18.7173	47.5575
	18.8523	4.5758					18.7276	41.1799
	18.8627	4.0572					18.738	34.8034
	18.8732	3.51763					18.7483	29.3417
	18.8836	2.94477					18.7587	24.7611
	18.8941	2.69482					18.7691	20.5171
	18.9046	2.38229					18.7794	17.2611
	18.915	2.33326					18.7898	13.9953
	18.9255	2.15644					18.8001	11.6259
	18.9359	2.17342					18.8105	9.04616
	18.9464	1.99693					18.8208	7.19396
	18.9568	2.21817					18.8312	5.30329
	18.9673	2.19221					18.8415	3.76691
	18.9778	2.13875					18.8519	2.78264
	18.9882	1.95324					18.8622	3.10531
	18.9987	2.1569					18.8726	3.2311
	19.0091	2.49729					18.883	2.9418
	19.0196	2.71863					18.8933	2.79864
	19.0301	2.75026					18.9037	2.21186
	19.0405	2.9812					18.914	0.79054
	19.051	2.93889					18.9244	0.22749
	19.0614	2.93613					18.9348	-0.38345
	19.0719	2.67986					18.9451	-0.03391
	19.0824	2.37434					18.9555	-0.53802
	19.0928	2.09366					18.9658	-0.26923
	19.1033	2.03135					18.9762	-0.38054
	19.1137	1.71664					18.9865	-0.02947
	19.1242	1.57758					18.9969	-0.26805
	19.1347	1.67635					19.0072	-1.05421
	19.1451	2.00525					19.0176	-0.87357
	19.1556	2.23031					19.028	-1.26305
	19.166	2.45047					19.0383	-0.56276
	19.1765	2.33661					19.0487	-1.05911
	19.1869	2.48664					19.059	-1.30743
	19.1974	2.49704					19.0694	-1.20973
	19.2079	2.63661					19.0797	-0.87163
	19.2183	2.59354					19.0901	-0.16864
	19.2288	2.53906					19.1004	-0.13375
	19.2392	2.63797					19.1108	1.06396
	19.2497	2.80077					19.1212	1.18141
	19.2602	2.98968					19.1315	0.72433
	19.2706	3.20911					19.1419	0.35042
	19.2811	3.49033					19.1522	0.67671
	19.2916	3.83321					19.1626	1.45832
	19.302	4.18893					19.1729	1.76055
	19.3125	4.64303					19.1833	2.36109
	19.3229	5.08312					19.1937	1.76994
	19.3334	5.51196					19.204	1.11965
	19.3438	5.87531					19.2144	1.40047
	19.3543	6.07231					19.2247	2.68404
	19.3648	6.24302					19.2351	4.25062
	19.3752	6.26178					19.2454	6.49169
	19.3857	6.60104					19.2558	9.00772
	19.3961	6.73898					19.2661	11.2002
	19.4066	7.14371					19.2765	12.8665
	19.4171	7.40329					19.2869	13.683
	19.4275	7.918					19.2972	13.9055
	19.438	8.39946					19.3076	13.284
	19.4484	8.77351					19.3179	12.931
	19.4589	8.91439					19.3283	11.8133
	19.4694	9.14751					19.3386	10.6567
	19.4798	9.48172					19.349	10.144
	19.4903	9.5853					19.3593	8.80108
	19.5007	9.59904					19.3697	8.41445
	19.5112	9.65395					19.3801	7.92034
	19.5217	9.67495					19.3904	8.28873
	19.5321	9.94284					19.4008	7.71117
	19.5426	10.1788					19.4111	8.77887
	19.553	10.1752					19.4215	10.1064
	19.5635	10.0975					19.4318	11.664
	19.5739	9.83444					19.4422	12.6124
	19.5844	9.50454					19.4526	13.9522
	19.5949	9.15093					19.4629	15.2427
	19.6053	8.74653					19.4733	16.9908
	19.6158	8.50745					19.4836	19.245
	19.6262	8.37158					19.494	22.6072
	19.6367	8.05446					19.5043	28.035
	19.6472	7.79292					19.5147	36.2565
	19.6576	7.54968					19.5251	48.8557
	19.6681	7.35293					19.5354	64.5435
	19.6785	7.08788					19.5458	87.7589
	19.689	6.85126					19.5561	108.657
	19.6995	6.30494					19.5665	129.901
	19.7099	6.00204					19.5768	148.563
	19.7204	5.7872					19.5872	166.398
	19.7308	5.80925					19.5975	177.177
	19.7413	5.71674					19.6079	191.653
	19.7518	5.74295					19.6183	192.862
	19.7622	5.52387					19.6286	183.92
	19.7727	5.41175					19.639	162.769
	19.7831	5.31957					19.6493	130.372
	19.7936	5.23255					19.6597	100.064
	19.8041	5.23941					19.67	70.8827
	19.8145	5.2379					19.6804	53.0444
	19.825	5.2129					19.6908	38.8734
	19.8354	4.88823					19.7011	30.861
	19.8459	4.73524					19.7115	25.7561
	19.8563	4.31795					19.7218	22.9059
	19.8668	3.95234					19.7322	19.9908
	19.8773	3.31157					19.7425	17.9296
	19.8877	3.08249					19.7529	15.5281
	19.8982	2.68355					19.7632	13.8704
	19.9087	2.31189					19.7736	12.3107
	19.9191	1.81455					19.784	11.4898
	19.9296	1.71236					19.7943	10.9494
	19.94	1.46286					19.8047	9.35634
	19.9505	1.35394					19.815	8.96782
	19.961	1.24017					19.8254	7.711
	19.9714	1.16383					19.8357	7.30862
	19.9819	0.80395					19.8461	6.15416
	19.9923	0.49757					19.8564	5.40113
	20.0028	0.26499					19.8668	4.8162
	20.0132	0.12779					19.8772	4.58241
	20.0237	-0.0012					19.8875	4.36609
	20.0342	0.01216					19.8979	3.92841
	20.0446	0.05986					19.9082	3.83462
	20.0551	0.10658					19.9186	2.72931
	20.0655	0.19895					19.9289	2.45947
	20.076	0.23523					19.9393	1.96779
	20.0865	0.34633					19.9496	1.80829
	20.0969	0.32137					19.96	1.99091
	20.1074	0.33411					19.9704	2.21544
	20.1178	0.20385					19.9807	2.45506
	20.1283	-0.15576					19.9911	2.06545
	20.1388	-0.43269					20.0014	3.27748
	20.1492	-0.37192					20.0118	3.86259
	20.1597	-0.33271					20.0221	4.27603
	20.1701	-0.29505					20.0325	3.05766
	20.1806	-0.28682					20.0429	1.1028
	20.1911	-0.08303					20.0532	-0.2191
	20.2015	0.07267					20.0636	-1.0839
	20.212	0.41289					20.0739	-0.51131
	20.2224	0.61285					20.0843	-0.17193
	20.2329	0.77825					20.0946	0.73911
	20.2433	0.61887					20.105	0.60479
	20.2538	0.5645					20.1153	1.49731
	20.2643	0.41822					20.1257	1.58725
	20.2747	0.31963					20.1361	2.01506
	20.2852	0.21278					20.1464	2.17627
	20.2956	0.22721					20.1568	2.47294
	20.3061	0.38516					20.1671	3.08392
	20.3166	0.53672					20.1775	4.07935
	20.327	0.69451					20.1879	4.12748
	20.3375	0.56102					20.1982	3.70639
	20.348	0.49849					20.2086	3.65851
	20.3584	0.30294					20.2189	3.34902
	20.3689	0.00299					20.2293	3.12732
	20.3793	-0.19839					20.2396	3.95524
	20.3898	-0.46212					20.25	3.9776
	20.4002	-0.52482					20.2603	4.1019
	20.4107	-0.52234					20.2707	2.60235
	20.4212	-0.23661					20.2811	2.13403
	20.4316	-0.11004					20.2914	1.49823
	20.4421	-0.01727					20.3018	1.56412
	20.4525	0.12106					20.3121	2.08883
	20.463	0.08066					20.3225	2.29955
	20.4735	0.02685					20.3328	2.20437
	20.4839	0.02253					20.3432	2.426
	20.4944	0.09201					20.3535	2.70421
	20.5048	0.14281					20.3639	3.02561
	20.5153	0.25632					20.3743	3.65913
	20.5258	0.46215					20.3846	4.05976
	20.5362	0.57237					20.395	5.17734
	20.5467	0.78022					20.4053	5.88409
	20.5571	0.91852					20.4157	5.75486
	20.5676	1.03475					20.426	5.84057
	20.5781	1.10816					20.4364	6.6416
	20.5885	1.09299					20.4468	8.18397
	20.599	1.22631					20.4571	8.41385
	20.6094	1.29975					20.4675	10.0648
	20.6199	1.24487					20.4778	9.98615
	20.6303	1.32993					20.4882	11.519
	20.6408	1.42778					20.4985	11.4704
	20.6513	1.57346					20.5089	13.2171
	20.6617	1.67134					20.5192	14.8289
	20.6722	1.61228					20.5296	16.6123
	20.6826	1.66404					20.54	18.6706
	20.6931	1.63713					20.5503	20.5027
	20.7036	1.5414					20.5607	24.2056
	20.714	1.55241					20.571	27.1995
	20.7245	1.68651					20.5814	31.2373
	20.735	1.60237					20.5917	34.6901
	20.7454	1.47341					20.6021	39.84
	20.7559	1.15072					20.6124	45.1112
	20.7663	0.96013					20.6228	51.4614
	20.7768	0.84614					20.6332	59.6276
	20.7872	0.9312					20.6435	67.9316
	20.7977	1.08187					20.6539	80.439
	20.8082	1.45673					20.6642	93.9985
	20.8186	1.77873					20.6746	115.027
	20.8291	2.05525					20.6849	163.767
	20.8395	2.18974					20.6953	235.512
	20.85	2.06976					20.7057	321.811
	20.8605	1.8104					20.716	453.406
	20.8709	1.38029					20.7264	545.824
	20.8814	0.9621					20.7367	687.088
	20.8918	0.83378					20.7471	777.676
	20.9023	0.75186					20.7574	922.942
	20.9128	0.57843					20.7678	1107.73
	20.9232	0.6606					20.7782	1327.25
	20.9337	0.58317					20.7885	1544.66
	20.9441	0.71914					20.7989	1738.85
	20.9546	0.62809					20.8092	1857.27
	20.9651	0.82618					20.8196	1922.62
	20.9755	0.78643					20.8299	1880.18
	20.986	0.8205					20.8403	1765.06
	20.9964	0.67524					20.8506	1525.89
	21.0069	0.83078					20.861	1279.5
	21.0174	0.73984					20.8713	1030.76
	21.0278	0.79891					20.8817	836.963
	21.0383	0.66021					20.8921	704.735
	21.0487	0.69966					20.9024	598.482
	21.0592	0.49771					20.9128	472.712
	21.0696	0.35063					20.9231	391.028
	21.0801	0.33893					20.9335	285.907
	21.0906	0.50797					20.9439	240.974
	21.101	0.78058					20.9542	189.94
	21.1115	0.88744					20.9646	154.401
	21.1219	0.83149					20.9749	134.312
	21.1324	0.82182					20.9853	120.107
	21.1429	1.08525					20.9956	106.447
	21.1533	1.29817					21.006	95.276
	21.1638	1.25226					21.0163	85.5887
	21.1742	0.848					21.0267	78.0305
	21.1847	0.55084					21.0371	71.7206
	21.1952	0.36298					21.0474	64.8254
	21.2056	0.1654					21.0578	57.5824
	21.2161	0.36714					21.0681	52.7219
	21.2265	0.46771					21.0785	46.969
	21.237	0.65351					21.0888	42.6433
	21.2475	0.68862					21.0992	38.6414
	21.2579	0.80649					21.1095	35.2747
	21.2684	0.84868					21.1199	31.4516
	21.2788	1.25954					21.1303	28.0242
	21.2893	1.52947					21.1406	25.2258
	21.2998	1.59951					21.151	23.2637
	21.3102	1.59539					21.1613	20.7213
	21.3207	1.49854					21.1717	18.5099
	21.3311	1.07305					21.182	16.1442
	21.3416	0.70305					21.1924	14.5557
	21.352	0.46441					21.2028	14.0921
	21.3625	0.38305					21.2131	12.6836
	21.373	0.56454					21.2235	11.4652
	21.3834	0.70099					21.2338	10.9461
	21.3939	0.65677					21.2442	11.3002
	21.4044	0.71748					21.2545	11.4313
	21.4148	0.8814					21.2649	8.82042
	21.4253	1.11542					21.2752	8.53085
	21.4357	1.12104					21.2856	6.59662
	21.4462	1.13314					21.296	4.40479
	21.4566	1.09863					21.3063	3.22032
	21.4671	1.04677					21.3167	2.74326
	21.4776	1.0142					21.327	3.01067
	21.488	0.61352					21.3374	2.633
	21.4985	0.30995					21.3477	2.78307
	21.5089	0.16666					21.3581	3.50587
	21.5194	0.38138					21.3684	4.30468
	21.5299	0.45733					21.3788	4.67848
	21.5403	0.66895					21.3892	4.58695
	21.5508	0.85358					21.3995	3.59574
	21.5612	1.06086					21.4099	3.00876
	21.5717	1.10247					21.4202	2.47382
	21.5822	1.14852					21.4306	3.31156
	21.5926	1.06136					21.4409	3.42977
	21.6031	1.11578					21.4513	4.0201
	21.6135	0.99642					21.4617	3.4625
	21.624	1.13508					21.472	3.77745
	21.6345	1.19092					21.4824	3.80123
	21.6449	1.16365					21.4927	4.11755
	21.6554	1.25605					21.5031	4.07087
	21.6658	1.70873					21.5134	3.24733
	21.6763	1.81527					21.5238	2.44623
	21.6868	2.12541					21.5342	2.50103
	21.6972	2.16742					21.5445	2.71811
	21.7077	1.96932					21.5549	3.97792
	21.7181	1.66333					21.5652	5.06646
	21.7286	1.27027					21.5756	6.06122
	21.739	0.68775					21.5859	5.21156
	21.7495	0.58588					21.5963	5.39037
	21.76	0.53087					21.6066	4.97069
	21.7704	0.57947					21.617	4.36851
	21.7809	0.30921					21.6274	3.18499
	21.7914	-0.08517					21.6377	1.74813
	21.8018	-0.17867					21.6481	1.13589
	21.8123	0.10077					21.6584	0.84082
	21.8227	0.36305					21.6688	1.46115
	21.8332	0.6908					21.6791	1.8886
	21.8437	0.88396					21.6895	2.51974
	21.8541	0.96887					21.6999	1.75825
	21.8646	1.09049					21.7102	0.92234
	21.875	0.9145					21.7206	0.79911
	21.8855	0.67117					21.7309	0.74046
	21.8959	0.30447					21.7413	-0.15194
	21.9064	0.25686					21.7516	0.2204
	21.9169	0.37398					21.762	0.63323
	21.9273	0.51808					21.7723	0.62143
	21.9378	0.89853					21.7827	0.09345
	21.9482	0.81282					21.7931	0.607
	21.9587	0.74635					21.8034	0.6927
	21.9692	0.54558					21.8138	1.60006
	21.9796	0.38119					21.8241	1.59481
	21.9901	0.29119					21.8345	1.01274
	22.0005	0.38846					21.8448	1.00936
	22.011	0.29344					21.8552	0.40668
	22.0215	0.18398					21.8655	0.37058
	22.0319	0.2564					21.8759	0.05729
	22.0424	0.66516					21.8863	-0.32958
	22.0528	1.07281					21.8966	0.31297
	22.0633	1.05842					21.907	0.44906
	22.0738	0.88053					21.9173	1.69573
	22.0842	0.6128					21.9277	1.79625
	22.0947	0.52256					21.938	2.71852
	22.1051	0.48568					21.9484	1.27623
	22.1156	0.58371					21.9587	0.89639
	22.126	0.50651					21.9691	-0.5503
	22.1365	0.5346					21.9795	-1.14283
	22.147	0.39833					21.9898	-0.78671
	22.1574	0.22569					22.0002	0.10703
	22.1679	0.30825					22.0105	1.18205
	22.1783	0.26322					22.0209	0.60228
	22.1888	0.45984					22.0312	0.87516
	22.1993	0.55409					22.0416	-0.11772
	22.2097	0.86542					22.052	1.10934
	22.2202	0.87593					22.0623	0.48944
	22.2307	1.01437					22.0727	0.61632
	22.2411	0.93511					22.083	-0.0873
	22.2516	1.03779					22.0934	-0.05466
	22.262	0.95088					22.1037	-0.29529
	22.2725	1.13682					22.1141	-0.89818
	22.2829	1.20876					22.1244	-0.23933
	22.2934	0.90971					22.1348	0.0614
	22.3039	0.6401					22.1452	1.94417
	22.3143	0.44407					22.1555	1.74724
	22.3248	0.56344					22.1659	2.25636
	22.3352	0.58745					22.1762	1.36983
	22.3457	0.49233					22.1866	1.22084
	22.3562	0.44038					22.197	0.67522
	22.3666	0.21321					22.2073	1.60564
	22.3771	0.1467					22.2177	1.69117
	22.3875	0.14955					22.228	2.27848
	22.398	0.16287					22.2384	2.18812
	22.4085	-0.03095					22.2487	1.90592
	22.4189	0.02633					22.2591	1.81885
	22.4294	0.07306					22.2694	1.25465
	22.4398	0.08169					22.2798	1.23027
	22.4503	0.25521					22.2902	0.92944
	22.4608	0.24572					22.3005	1.54038
	22.4712	0.43077					22.3109	1.4056
	22.4817	0.55603					22.3212	2.13412
	22.4921	0.62681					22.3316	1.9006
	22.5026	0.73762					22.3419	1.68502
	22.513	0.78004					22.3523	-0.00689
	22.5235	0.54687					22.3626	-0.73201
	22.534	0.29692					22.373	-0.29652
	22.5444	0.05482					22.3834	0.50028
	22.5549	-0.13669					22.3937	1.43791
	22.5653	-0.18434					22.4041	1.49451
	22.5758	0.03452					22.4144	1.84319
	22.5863	0.50865					22.4248	2.28971
	22.5967	0.74266					22.4351	2.4105
	22.6072	0.88003					22.4455	2.6312
	22.6176	1.04552					22.4559	2.29885
	22.6281	1.00499					22.4662	1.8407
	22.6386	1.06034					22.4766	1.29031
	22.649	1.18716					22.4869	1.30198
	22.6595	1.10238					22.4973	1.16524
	22.6699	1.14856					22.5076	1.2252
	22.6804	1.24947					22.518	1.99807
	22.6909	1.50884					22.5283	3.20359
	22.7013	1.87054					22.5387	3.12532
	22.7118	1.98624					22.5491	2.01741
	22.7222	2.16634					22.5594	0.11362
	22.7327	2.12241					22.5698	-0.6726
	22.7432	2.14123					22.5801	-0.59504
	22.7536	2.1962					22.5905	-0.26612
	22.7641	2.35024					22.6008	0.9571
	22.7745	2.33252					22.6112	0.97073
	22.785	2.53096					22.6215	0.85156
	22.7955	2.89142					22.6319	0.89439
	22.8059	3.50375					22.6423	1.58494
	22.8164	4.1391					22.6526	0.911
	22.8268	4.59285					22.663	1.72473
	22.8373	5.21708					22.6733	1.06644
	22.8478	5.8014					22.6837	1.49838
	22.8582	6.842					22.694	1.08243
	22.8687	8.01905					22.7044	1.08362
	22.8791	9.18865					22.7148	0.59606
	22.8896	10.5705					22.7251	0.38368
	22.9001	12.0386					22.7355	-0.76043
	22.9105	13.5828					22.7458	-0.56783
	22.921	14.6333					22.7562	0.24798
	22.9314	15.0552					22.7665	0.67346
	22.9419	14.4521					22.7769	1.36084
	22.9523	13.0557					22.7873	1.19489
	22.9628	11.6962					22.7976	1.19759
	22.9733	10.1293					22.808	1.38922
	22.9837	8.87244					22.8183	1.83984
	22.9942	7.8294					22.8287	2.14969
	23.0046	7.16213					22.839	2.27618
	23.0151	6.36657					22.8494	1.99386
	23.0256	5.71713					22.8597	0.82311
	23.036	5.10408					22.8701	0.21819
	23.0465	4.32766					22.8804	0.74843
	23.0569	3.58627					22.8908	1.54984
	23.0674	3.29091					22.9012	2.49339
	23.0779	3.15698					22.9115	3.75222
	23.0883	3.32779					22.9219	4.00637
	23.0988	3.42447					22.9322	4.99208
	23.1092	3.39371					22.9426	5.48048
	23.1197	3.09828					22.953	5.70132
	23.1302	2.68804					22.9633	4.4775
	23.1406	2.39364					22.9737	4.33687
	23.1511	2.14978					22.984	3.28971
	23.1615	2.02403					22.9944	2.99288
	23.172	1.78979					23.0047	2.86623
	23.1824	1.54121					23.0151	2.87949
	23.1929	1.53474					23.0254	3.24204
	23.2034	1.63277					23.0358	3.39372
	23.2138	1.79103					23.0462	4.17964
	23.2243	2.05794					23.0565	4.48327
	23.2347	2.11241					23.0669	4.9539
	23.2452	2.08313					23.0772	5.12161
	23.2557	2.05058					23.0876	5.16196
	23.2661	1.80615					23.0979	4.69081
	23.2766	1.51448					23.1083	5.44086
	23.2871	1.22167					23.1186	4.41727
	23.2975	1.07096					23.129	3.98835
	23.308	1.18967					23.1394	2.50461
	23.3184	1.15965					23.1497	2.27771
	23.3289	1.1605					23.1601	2.29219
	23.3393	0.95631					23.1704	2.03953
	23.3498	1.03997					23.1808	2.37756
	23.3603	1.24083					23.1911	1.46219
	23.3707	1.5527					23.2015	1.71693
	23.3812	1.61434					23.2118	1.44942
	23.3916	1.60093					23.2222	2.12722
	23.4021	1.33812					23.2326	0.71169
	23.4126	1.06399					23.2429	1.24484
	23.423	0.88998					23.2533	0.75932
	23.4335	0.55912					23.2636	1.43289
	23.4439	0.51335					23.274	1.4974
	23.4544	0.65517					23.2843	1.85511
	23.4649	0.78277					23.2947	1.15646
	23.4753	0.81014					23.3051	2.02771
	23.4858	0.82892					23.3154	2.83571
	23.4962	1.05545					23.3258	4.12104
	23.5067	1.30142					23.3361	4.93391
	23.5172	1.19243					23.3465	4.17097
	23.5276	1.09598					23.3568	4.59093
	23.5381	0.85718					23.3672	3.83409
	23.5485	0.59168					23.3775	5.67759
	23.559	0.48241					23.3879	5.91371
	23.5694	0.53205					23.3983	6.65224
	23.5799	0.94592					23.4086	7.06131
	23.5904	0.96259					23.419	6.60801
	23.6008	0.84397					23.4293	4.9695
	23.6113	0.74061					23.4397	4.75509
	23.6217	0.48629					23.4501	4.61423
	23.6322	0.31278					23.4604	5.23739
	23.6427	0.24841					23.4708	5.46056
	23.6531	0.51238					23.4811	5.7783
	23.6636	0.51814					23.4915	5.82418
	23.6741	0.52697					23.5018	4.38488
	23.6845	0.44722					23.5122	3.44421
	23.695	0.44003					23.5225	3.55945
	23.7054	0.2435					23.5329	3.54072
	23.7159	0.1648					23.5433	3.91602
	23.7263	0.2632					23.5536	5.44368
	23.7368	0.55018					23.564	5.82334
	23.7473	0.59483					23.5743	6.19371
	23.7577	0.70348					23.5847	5.81753
	23.7682	0.35949					23.595	4.79067
	23.7786	0.36203					23.6054	3.74062
	23.7891	0.37603					23.6157	3.74834
	23.7996	0.46688					23.6261	4.3582
	23.81	0.36545					23.6365	4.62723
	23.8205	0.34352					23.6468	5.69563
	23.8309	0.21004					23.6572	4.93488
	23.8414	0.17016					23.6675	4.86311
	23.8519	0.21903					23.6779	5.24473
	23.8623	0.18152					23.6882	5.92271
	23.8728	0.43973					23.6986	7.41891
	23.8832	0.52539					23.709	8.72692
	23.8937	0.49424					23.7193	9.90816
	23.9042	0.44716					23.7297	11.9135
	23.9146	0.24676					23.74	11.872
	23.9251	0.29792					23.7504	11.2726
	23.9355	0.11629					23.7607	12.0513
	23.946	0.00926					23.7711	13.3887
	23.9565	0.13878					23.7814	14.4536
	23.9669	0.06547					23.7918	16.6358
	23.9774	0.28821					23.8022	17.2474
	23.9878	0.65858					23.8125	17.1631
	23.9983	0.80769					23.8229	19.3851
	24.0087	0.72523					23.8332	20.6654
	24.0192	0.44485					23.8436	22.0459
	24.0297	-0.1594					23.8539	23.7728
	24.0401	-0.26791					23.8643	27.2119
	24.0506	0.20937					23.8746	31.3011
	24.0611	0.39919					23.885	35.7626
	24.0715	0.39714					23.8954	41.643
	24.082	0.34677					23.9057	47.4231
	24.0924	0.0747					23.9161	53.8762
	24.1029	0.29119					23.9264	61.7009
	24.1133	0.49065					23.9368	70.0473
	24.1238	0.52026					23.9471	80.0919
	24.1343	0.36748					23.9575	91.5926
	24.1447	0.42079					23.9678	105.45
	24.1552	0.27389					23.9782	118.114
	24.1656	0.46979					23.9886	133.952
	24.1761	0.51491					23.9989	149.28
	24.1866	0.59346					24.0093	166.478
	24.197	0.53243					24.0196	186.702
	24.2075	0.77566					24.03	213.843
	24.2179	0.85993					24.0404	238.546
	24.2284	0.83038					24.0507	269.728
	24.2389	0.71745					24.0611	306.496
	24.2493	0.582					24.0714	339.815
	24.2598	0.35011					24.0818	382.014
	24.2702	0.17145					24.0921	428.38
	24.2807	0.01903					24.1025	460.604
	24.2911	-0.18594					24.1128	502.441
	24.3016	-0.25109					24.1232	526.407
	24.3121	-0.18254					24.1335	533.355
	24.3225	-0.11617					24.1439	530.522
	24.333	0.02913					24.1543	513.694
	24.3435	0.12837					24.1646	486.654
	24.3539	0.28889					24.175	454.854
	24.3644	0.47075					24.1853	422.473
	24.3748	0.50828					24.1957	390.53
	24.3853	0.40273					24.2061	345.197
	24.3957	0.29062					24.2164	300.757
	24.4062	0.5555					24.2268	264.233
	24.4167	0.47324					24.2371	209.328
	24.4271	0.53228					24.2475	169.852
	24.4376	0.53317					24.2578	144.806
	24.448	0.56747					24.2682	117.94
	24.4585	0.43883					24.2785	101.013
	24.469	0.27285					24.2889	89.0073
	24.4794	0.11269					24.2993	74.1569
	24.4899	-0.0724					24.3096	64.4338
	24.5003	-0.23166					24.32	55.7952
	24.5108	0.19799					24.3303	48.175
	24.5213	0.52372					24.3407	42.4731
	24.5317	0.59553					24.351	37.652
	24.5422	0.45468					24.3614	32.8002
	24.5526	0.38758					24.3717	29.8308
	24.5631	0.27078					24.3821	25.8189
	24.5736	0.1738					24.3925	21.5857
	24.584	0.43262					24.4028	18.8017
	24.5945	0.86994					24.4132	16.2869
	24.6049	0.99665					24.4235	14.0754
	24.6154	0.9246					24.4339	13.8337
	24.6259	0.76653					24.4442	12.9942
	24.6363	0.79686					24.4546	10.5837
	24.6468	0.70945					24.465	8.7302
	24.6572	0.62636					24.4753	8.50944
	24.6677	0.52684					24.4857	6.27362
	24.6781	0.66326					24.496	4.55736
	24.6886	0.81046					24.5064	4.50431
	24.6991	0.8767					24.5167	3.98172
	24.7095	0.96402					24.5271	3.09319
	24.72	0.98633					24.5374	2.45072
	24.7305	1.21808					24.5478	1.7193
	24.7409	1.29074					24.5582	2.27645
	24.7514	1.04866					24.5685	1.55341
	24.7618	1.10551					24.5789	2.34955
	24.7723	1.46028					24.5892	4.09476
	24.7828	1.71549					24.5996	3.35357
	24.7932	1.72449					24.6099	1.02107
	24.8037	2.02939					24.6203	0.32353
	24.8141	2.2723					24.6306	-0.21163
	24.8246	2.44199					24.641	0.25954
	24.835	2.08535					24.6514	0.08183
	24.8455	2.00579					24.6617	0.62105
	24.856	1.77626					24.6721	1.56244
	24.8664	1.66708					24.6824	0.45504
	24.8769	1.51894					24.6928	-0.67154
	24.8873	1.75685					24.7031	0.13211
	24.8978	2.06718					24.7135	0.94775
	24.9083	2.45226					24.7239	0.26422
	24.9187	2.70431					24.7342	0.32487
	24.9292	2.7983					24.7446	0.67508
	24.9396	2.94725					24.7549	1.67358
	24.9501	3.2091					24.7653	3.4165
	24.9606	3.10096					24.7756	3.01147
	24.971	3.10248					24.786	3.14181
	24.9815	3.18969					24.7964	3.62815
	24.9919	3.39143					24.8067	3.58422
	25.0024	3.4678					24.8171	3.85301
	25.0129	3.51462					24.8274	4.21596
	25.0233	3.60901					24.8378	4.72224
	25.0338	3.84026					24.8481	5.37133
	25.0442	4.16103					24.8585	6.16918
	25.0547	4.42871					24.8688	6.99233
	25.0651	4.72686					24.8792	8.20892
	25.0756	4.99169					24.8896	7.31917
	25.0861	5.28981					24.8999	5.81889
	25.0965	5.40385					24.9103	4.39544
	25.107	5.52413					24.9206	3.81954
	25.1175	5.7286					24.931	3.39415
	25.1279	6.19483					24.9413	2.95872
	25.1384	6.56573					24.9517	3.91972
	25.1488	6.9133					24.9621	4.33584
	25.1593	7.06291					24.9724	5.13884
	25.1698	7.14731					24.9828	5.27998
	25.1802	7.0231					24.9931	4.78891
	25.1907	7.01504					25.0035	4.43845
	25.2011	7.23925					25.0138	4.62287
	25.2116	7.81105					25.0242	4.65624
	25.222	8.27997					25.0345	4.22629
	25.2325	8.69772					25.0449	4.3799
	25.243	8.7352					25.0553	3.52611
	25.2534	8.82565					25.0656	3.74976
	25.2639	8.84516					25.076	4.02007
	25.2743	8.6751					25.0863	3.80019
	25.2848	8.45742					25.0967	5.07717
	25.2953	8.24232					25.107	5.64911
	25.3057	8.09769					25.1174	4.9181
	25.3162	8.25562					25.1277	5.69764
	25.3266	8.61881					25.1381	7.29655
	25.3371	9.27976					25.1485	6.89222
	25.3476	9.73119					25.1588	5.83818
	25.358	9.92301					25.1692	5.79042
	25.3685	9.90878					25.1795	5.87898
	25.3789	9.94444					25.1899	6.75413
	25.3894	10.0493					25.2002	7.9801
	25.3999	10.0391					25.2106	8.19887
	25.4103	9.93176					25.2209	8.26946
	25.4208	9.83129					25.2313	10.3663
	25.4312	9.77135					25.2417	12.0863
	25.4417	9.69358					25.252	13.1925
	25.4521	9.33419					25.2624	14.1679
	25.4626	8.94863					25.2727	15.9144
	25.4731	8.69157					25.2831	18.0763
	25.4835	9.10295					25.2934	21.3551
	25.494	9.2902					25.3038	24.7092
	25.5044	9.44023					25.3142	25.7807
	25.5149	9.32224					25.3245	26.5247
	25.5254	9.24663					25.3349	28.2806
	25.5358	8.94246					25.3452	30.5023
	25.5463	8.74964					25.3556	33.2761
	25.5567	8.56765					25.3659	36.7784
	25.5672	8.52892					25.3763	44.4079
	25.5777	8.31117					25.3866	52.7161
	25.5881	8.1386					25.397	64.2013
	25.5986	8.01995					25.4074	77.2226
	25.609	7.60069					25.4177	85.9483
	25.6195	7.52385					25.4281	87.3512
	25.63	7.61542					25.4384	89.005
	25.6404	7.34937					25.4488	82.0291
	25.6509	6.958					25.4592	76.8849
	25.6613	6.31075					25.4695	69.7103
	25.6718	5.79033					25.4799	63.5619
	25.6823	5.31252					25.4902	53.7794
	25.6927	5.39553					25.5006	45.6006
	25.7032	5.48619					25.5109	35.7457
	25.7136	5.43947					25.5213	28.3439
	25.7241	5.37254					25.5316	22.9497
	25.7346	5.10272					25.542	18.8868
	25.745	4.91897					25.5524	16.384
	25.7555	4.83515					25.5627	14.7109
	25.7659	4.83286					25.5731	13.6018
	25.7764	4.64391					25.5834	12.6826
	25.7869	4.50759					25.5938	11.3221
	25.7973	4.36738					25.6041	10.7393
	25.8078	4.21788					25.6145	9.526
	25.8182	3.8957					25.6248	9.32261
	25.8287	3.75657					25.6352	8.19729
	25.8392	3.68579					25.6456	7.31413
	25.8496	3.15277					25.6559	6.13218
	25.8601	2.84691					25.6663	6.00572
	25.8705	2.67988					25.6766	6.38401
	25.881	3.11456					25.687	6.12086
	25.8914	3.31146					25.6973	6.01575
	25.9019	3.19951					25.7077	6.03649
	25.9124	2.69359					25.7181	5.61905
	25.9228	2.1739					25.7284	4.33962
	25.9333	1.75711					25.7388	4.60524
	25.9437	1.38125					25.7491	5.48014
	25.9542	1.24242					25.7595	4.27187
	25.9647	1.2949					25.7698	2.20361
	25.9751	1.15485					25.7802	2.1305
	25.9856	1.14348					25.7905	2.48725
	25.996	1.38931					25.8009	2.37353
	26.0065	1.75733					25.8113	0.90471
	26.017	1.91332					25.8216	1.50843
	26.0274	1.72669					25.832	2.42852
	26.0379	1.26576					25.8423	3.35529
	26.0483	1.08024					25.8527	3.16244
	26.0588	0.76575					25.863	3.7836
	26.0693	0.66888					25.8734	3.98708
	26.0797	0.97309					25.8837	3.55808
	26.0902	1.59106					25.8941	3.61746
	26.1006	1.85436					25.9045	4.6262
	26.1111	2.05132					25.9148	5.05121
	26.1215	2.12079					25.9252	4.61933
	26.132	2.10761					25.9355	3.99514
	26.1425	2.27694					25.9459	4.46867
	26.1529	2.43369					25.9562	5.26858
	26.1634	2.23723					25.9666	5.29675
	26.1739	2.1481					25.9769	4.61299
	26.1843	2.06391					25.9873	5.10452
	26.1948	2.1696					25.9977	5.87255
	26.2052	2.57782					26.008	6.19906
	26.2157	2.83756					26.0184	6.71113
	26.2262	3.16872					26.0287	8.14058
	26.2366	3.16114					26.0391	8.41648
	26.2471	3.08683					26.0495	7.29653
	26.2575	2.86704					26.0598	6.15658
	26.268	2.52017					26.0702	5.20767
	26.2784	2.31633					26.0805	6.26036
	26.2889	1.91387					26.0909	6.82623
	26.2994	1.57015					26.1012	5.98743
	26.3098	1.51064					26.1116	4.09148
	26.3203	1.53588					26.1219	2.90765
	26.3307	1.54785					26.1323	2.07095
	26.3412	1.47584					26.1426	1.22197
	26.3517	1.79823					26.153	0.71374
	26.3621	1.89177					26.1634	0.92648
	26.3726	1.63545					26.1737	1.11945
	26.383	0.96063					26.1841	0.49782
	26.3935	0.37688					26.1944	0.09381
	26.404	0.34539					26.2048	0.48674
	26.4144	0.4721					26.2152	1.22637
	26.4249	0.38317					26.2255	2.06574
	26.4353	0.60269					26.2359	3.18073
	26.4458	1.00396					26.2462	4.28578
	26.4563	1.15141					26.2566	5.84252
	26.4667	1.07322					26.2669	6.89952
	26.4772	1.18027					26.2773	6.79084
	26.4876	1.1624					26.2876	5.70896
	26.4981	1.00339					26.298	5.09232
	26.5085	0.76542					26.3084	5.72908
	26.519	0.33674					26.3187	6.9045
	26.5295	-0.00442					26.3291	7.28137
	26.5399	-0.00868					26.3394	7.26846
	26.5504	-0.09925					26.3498	7.29348
	26.5608	-0.06419					26.3601	7.78741
	26.5713	-0.20653					26.3705	8.32651
	26.5818	-0.15831					26.3808	9.59054
	26.5922	-0.03595					26.3912	9.86754
	26.6027	0.38819					26.4016	9.77808
	26.6132	0.52167					26.4119	9.97019
	26.6236	0.62284					26.4223	10.2796
	26.6341	0.8031					26.4326	9.38277
	26.6445	0.96334					26.443	8.26025
	26.655	1.1022					26.4533	7.31195
	26.6654	0.9246					26.4637	6.94076
	26.6759	0.88202					26.474	7.75285
	26.6864	1.16489					26.4844	8.33447
	26.6968	1.55554					26.4948	7.95439
	26.7073	1.83689					26.5051	5.90697
	26.7177	1.90667					26.5155	5.03436
	26.7282	2.01232					26.5258	5.5113
	26.7387	2.15285					26.5362	6.37303
	26.7491	2.28049					26.5465	7.27197
	26.7596	2.41027					26.5569	7.07941
	26.77	2.5854					26.5673	6.86197
	26.7805	2.999					26.5776	6.91343
	26.791	3.49237					26.588	6.92404
	26.8014	4.00732					26.5983	7.44272
	26.8119	4.45227					26.6087	7.80512
	26.8223	4.66257					26.619	7.83006
	26.8328	4.92559					26.6294	7.78518
	26.8433	5.16216					26.6397	6.73552
	26.8537	5.87085					26.6501	5.89662
	26.8642	6.97892					26.6605	5.19947
	26.8746	8.23124					26.6708	5.09899
	26.8851	9.76715					26.6812	4.17205
[truncated: 316 more rows]
